# Supplementary material for: Development and Validation of a Gene Signature for Prediction of Relapse in Stage I Testicular Germ Cell Tumors
Source: Front Oncol. 2020 Jul 30;10:1147. doi: 10.3389/fonc.2020.01147 (PMC7412879; doi:10.3389/fonc.2020.01147)
Supplement: Supplementary file 1 [file Data_Sheet_1.XLSX]

## Sheet: Supplementary Table 1
Supplementary Table 1. Differentially expressed RNAs between stage I TGCTs and normal testis
	logFC	AveExpr	t	P.Value	adj.P.Val	B
ENSG00000279473.1	3.83371	2.76817	119.987	2.4363e-231	1.47391e-226	519.497
ENSG00000206228.4	3.42826	2.78485	93.5285	1.36782e-203	4.13753e-199	455.501
ENSG00000244538.1	3.29261	2.6656	93.3533	2.20596e-203	4.44855e-199	454.766
ENSG00000229237.2	3.41679	2.77847	89.9085	3.16857e-199	4.79231e-195	445.546
ENSG00000219928.2	3.92586	3.15176	84.3519	3.40308e-192	4.11759e-188	429.619
ENSG00000210127.1	3.31959	2.82306	70.0804	5.82146e-172	5.86978e-168	383.108
ENSG00000231878.1	3.0517	2.66546	60.8046	1.03296e-156	8.92745e-153	348.023
ENSG00000240854.1	2.97474	2.91161	60.141	1.51917e-155	1.14883e-151	345.269
ENSG00000267609.2	-3.10043	3.26378	-56.8816	1.21137e-149	8.14281e-146	331.933
ENSG00000237770.2	-2.92585	3.15823	-56.3062	1.42846e-148	8.6419e-145	329.393
ENSG00000236058.3	2.85067	3.13199	56.1905	2.35326e-148	1.29425e-144	328.578
ENSG00000235705.5	-3.06428	3.21909	-55.1944	1.78782e-146	9.01327e-143	324.647
ENSG00000188877.11	-3.43486	3.46052	-54.4646	4.45004e-145	2.07091e-141	321.552
ENSG00000235734.4	2.91956	2.59322	54.3486	7.44527e-145	3.21731e-141	320.784
ENSG00000277332.1	-3.26329	3.35696	-53.8772	6.07488e-144	2.29699e-140	318.909
ENSG00000248736.1	-2.79424	3.08075	-53.9057	5.34872e-144	2.15724e-140	318.859
ENSG00000235461.1	-3.3896	3.53408	-53.462	3.91036e-143	1.39158e-139	317.073
ENSG00000230734.1	3.01046	2.78451	52.5947	1.98768e-141	6.32897e-138	313.02
ENSG00000267147.2	2.88073	2.91072	52.5814	2.11275e-141	6.39085e-138	312.856
ENSG00000213280.2	2.76396	2.96361	52.1066	1.85708e-140	5.34997e-137	310.599
ENSG00000228358.5	-3.22485	3.31365	-52.0078	2.9253e-140	8.0443e-137	310.442
ENSG00000277766.1	-2.86098	3.11755	-51.6185	1.76534e-139	4.64345e-136	308.541
ENSG00000240350.2	3.06675	2.77504	51.2466	9.93448e-139	2.50423e-135	306.86
ENSG00000255344.1	-2.74662	3.03949	-50.9139	4.7007e-138	1.13753e-134	305.224
ENSG00000239921.2	-3.8233	3.91397	-50.7919	8.32772e-138	1.93773e-134	304.827
ENSG00000265415.1	2.85788	3.06459	50.5213	2.97271e-137	6.66084e-134	303.296
ENSG00000256210.3	2.75899	2.91525	50.4786	3.63672e-137	7.85764e-134	303.089
ENSG00000243345.1	-2.61733	2.95169	-50.1704	1.56166e-136	3.14924e-133	301.688
ENSG00000251623.1	-2.81113	3.09808	-49.8469	7.26838e-136	1.41846e-132	300.241
ENSG00000228689.7	-3.00186	3.19595	-49.7657	1.07021e-135	2.0233e-132	299.911
ENSG00000229466.1	-2.53097	2.86084	-49.1755	1.81336e-134	3.32439e-131	296.915
ENSG00000233854.1	2.97188	2.59922	48.9621	5.07901e-134	9.03736e-131	296.011
ENSG00000260759.1	-3.36927	3.41758	-48.8992	6.8857e-134	1.1902e-130	295.823
ENSG00000234267.2	-3.34452	3.48033	-48.7824	1.21208e-133	1.98185e-130	295.257
ENSG00000232494.1	-2.95147	3.14362	-48.6829	1.96479e-133	3.12804e-130	294.702
ENSG00000256288.1	3.23704	2.74004	48.43	6.72664e-133	1.01737e-129	293.535
ENSG00000250393.1	-2.48805	2.83573	-48.4742	5.4227e-133	8.41185e-130	293.522
ENSG00000160882.11	-3.55187	3.92262	-48.2084	1.98643e-132	2.9311e-129	292.375
ENSG00000234864.1	-2.35462	2.75257	-47.9344	7.61938e-132	1.07199e-128	290.839
ENSG00000233147.1	-2.89068	3.21474	-47.7629	1.77286e-131	2.4376e-128	290.205
ENSG00000225488.1	-3.07268	3.25675	-47.7154	2.24129e-131	3.01319e-128	290.01
ENSG00000268988.1	-3.4637	3.53489	-47.5275	5.67378e-131	7.46201e-128	289.119
ENSG00000260341.1	-2.50986	2.86349	-47.399	1.07268e-130	1.35198e-127	288.279
ENSG00000268222.1	2.73321	2.5317	47.3654	1.26713e-130	1.56447e-127	288.091
ENSG00000258564.1	-3.00293	3.17562	-47.1954	2.94965e-130	3.49897e-127	287.424
ENSG00000226304.1	-3.08055	3.2426	-47.1469	3.75518e-130	4.36886e-127	287.2
ENSG00000277535.1	-3.11218	3.32305	-47.1054	4.62011e-130	5.17607e-127	287.003
ENSG00000249017.1	-2.74137	3.05788	-47.1112	4.48782e-130	5.12272e-127	286.942
ENSG00000230250.1	-2.9443	3.15557	-47.0683	5.55923e-130	6.11495e-127	286.78
ENSG00000224094.1	2.51895	3.13152	47.018	7.14463e-130	7.7185e-127	286.157
ENSG00000251470.1	-2.22037	2.67524	-46.8991	1.29428e-129	1.3737e-126	285.688
ENSG00000257932.1	-2.13684	2.62194	-46.5574	7.18882e-129	7.24849e-126	283.95
ENSG00000270094.1	-2.91816	3.10694	-46.4768	1.07858e-128	1.0697e-125	283.814
ENSG00000249264.1	2.33631	3.63833	46.2846	2.84488e-128	2.77596e-125	282.497
ENSG00000241317.1	-2.80241	3.05566	-46.1739	4.98112e-128	4.7833e-125	282.264
ENSG00000206026.7	-3.4393	3.74331	-46.1448	5.77287e-128	5.45698e-125	282.179
ENSG00000225031.1	1.05205	4.75445	46.1158	6.6863e-128	6.2232e-125	282.052
ENSG00000259482.1	-3.25216	3.32017	-46.0552	9.09323e-128	8.21078e-125	281.741
ENSG00000255998.1	-3.03852	3.18873	-45.8564	2.49819e-127	2.19037e-124	280.707
ENSG00000237907.1	-3.22121	3.31951	-45.6613	6.75751e-127	5.84022e-124	279.737
ENSG00000236521.1	-2.82702	3.1684	-45.656	6.94358e-127	5.87037e-124	279.653
ENSG00000254497.1	-3.14387	3.332	-45.6048	9.01979e-127	7.47506e-124	279.443
ENSG00000220660.2	-3.15395	3.32007	-45.4856	1.66067e-126	1.35766e-123	278.833
ENSG00000253834.1	-2.84853	3.0728	-45.2196	6.51056e-126	5.11527e-123	277.419
ENSG00000267684.1	-2.99362	3.16886	-45.1406	9.77637e-126	7.39313e-123	277.042
ENSG00000231747.1	2.56365	2.96705	45.186	7.7385e-126	6.0021e-123	277.039
ENSG00000279521.1	-3.21984	3.33508	-44.8395	4.63434e-125	3.37793e-122	275.514
ENSG00000278128.1	-3.59981	3.61487	-44.6786	1.06816e-124	7.60253e-122	274.674
ENSG00000224124.3	-3.85261	3.71405	-44.4979	2.73485e-124	1.90176e-121	273.702
ENSG00000232113.1	-3.56173	3.55018	-44.4357	3.78345e-124	2.60103e-121	273.41
ENSG00000263618.5	-2.80279	3.07198	-44.4168	4.17563e-124	2.83839e-121	273.266
ENSG00000180083.10	-3.05621	3.28932	-44.3819	5.00895e-124	3.36702e-121	273.126
ENSG00000264116.4	-2.68389	3.0796	-44.3651	5.46814e-124	3.59577e-121	272.97
ENSG00000280721.1	2.91491	3.15765	44.3708	5.30861e-124	3.52923e-121	272.942
ENSG00000271171.1	-2.84596	3.11495	-44.2226	1.15247e-123	7.49701e-121	272.263
ENSG00000224761.3	-2.84269	3.09321	-43.8781	7.03799e-123	4.34474e-120	270.455
ENSG00000279715.1	-3.29644	3.40956	-43.8465	8.31045e-123	5.07844e-120	270.335
ENSG00000261437.1	2.81307	3.35715	43.8841	6.81626e-123	4.25124e-120	270.262
ENSG00000267101.5	-3.27157	3.33175	-43.7816	1.17009e-122	7.0087e-120	269.993
ENSG00000234860.1	-3.23385	3.33002	-43.7624	1.29528e-122	7.53479e-120	269.891
ENSG00000237468.2	-2.61107	2.93178	-43.7718	1.23238e-122	7.23851e-120	269.846
ENSG00000267039.1	-2.4123	2.81227	-43.7758	1.20684e-122	7.15801e-120	269.813
ENSG00000264765.1	-3.19961	3.36793	-43.7309	1.52921e-122	8.72773e-120	269.724
ENSG00000254095.1	-2.44222	2.80391	-43.7543	1.352e-122	7.78984e-120	269.703
ENSG00000251040.1	-3.328	3.39013	-43.6393	2.48202e-122	1.40334e-119	269.241
ENSG00000231427.5	-2.84106	3.12408	-43.5919	3.19051e-122	1.78722e-119	268.949
ENSG00000260202.2	-3.54224	3.51367	-43.5621	3.7352e-122	2.07314e-119	268.82
ENSG00000229606.1	-3.13915	3.24849	-43.5442	4.10672e-122	2.25674e-119	268.734
ENSG00000203643.3	-3.38656	3.48805	-43.5426	4.1406e-122	2.25674e-119	268.729
ENSG00000124227.5	-3.27983	3.35191	-43.4241	7.76315e-122	4.1212e-119	268.103
ENSG00000204117.1	-3.18775	3.30354	-43.4241	7.76583e-122	4.1212e-119	268.1
ENSG00000229027.3	-3.27521	3.36035	-43.417	8.06192e-122	4.20457e-119	268.065
ENSG00000272329.1	-3.58881	3.56352	-43.4044	8.6221e-122	4.45829e-119	267.978
ENSG00000261014.1	-2.87068	3.08296	-43.3917	9.22112e-122	4.72762e-119	267.894
ENSG00000216671.6	-2.56307	2.91641	-43.3726	1.02088e-121	5.19004e-119	267.731
ENSG00000204398.5	-2.83304	3.11494	-43.2799	1.67129e-121	8.35617e-119	267.3
ENSG00000230492.1	-2.79636	3.0426	-43.2618	1.83996e-121	9.12409e-119	267.193
ENSG00000249467.1	-3.2483	3.33722	-43.2502	1.95743e-121	9.55003e-119	267.179
ENSG00000225640.1	-2.83058	3.06779	-43.2418	2.0469e-121	9.90669e-119	267.093
ENSG00000258516.1	-3.01322	3.17804	-43.2106	2.41741e-121	1.1607e-118	266.954
ENSG00000237991.3	2.47622	3.1478	43.2589	1.86922e-121	9.19385e-119	266.909
ENSG00000234767.1	-3.09936	3.23247	-43.1931	2.65329e-121	1.26393e-118	266.869
ENSG00000257860.5	-3.4489	3.45184	-43.185	2.77067e-121	1.30953e-118	266.825
ENSG00000223815.1	-3.10755	3.2549	-43.152	3.30362e-121	1.54932e-118	266.651
ENSG00000250024.1	-2.86822	3.09291	-43.1421	3.48359e-121	1.62115e-118	266.57
ENSG00000281365.1	-3.47753	3.59999	-43.0643	5.27748e-121	2.41876e-118	266.183
ENSG00000251339.5	-2.83883	3.07716	-43.068	5.17416e-121	2.38951e-118	266.17
ENSG00000235576.1	3.09914	2.64889	43.0488	5.73162e-121	2.60715e-118	266.096
ENSG00000205653.1	-2.88187	3.1066	-43.0405	5.99371e-121	2.68598e-118	266.03
ENSG00000188408.5	-2.74823	3.01093	-43.0424	5.93217e-121	2.67824e-118	266.016
ENSG00000267517.1	-3.05589	3.20256	-43.0149	6.87058e-121	3.0563e-118	265.915
ENSG00000260477.6	-3.22691	3.33169	-42.9503	9.70966e-121	4.22601e-118	265.579
ENSG00000277757.4	-2.74369	3.00127	-42.9354	1.05148e-120	4.54373e-118	265.444
ENSG00000223982.3	-3.0558	3.2191	-42.9212	1.13454e-120	4.8679e-118	265.415
ENSG00000281778.1	-2.79492	3.01768	-42.9096	1.20757e-120	5.14478e-118	265.315
ENSG00000280412.1	-2.99361	3.26765	-42.8094	2.06622e-120	8.6807e-118	264.809
ENSG00000235776.2	1.88664	3.90375	42.8061	2.10282e-120	8.77353e-118	264.582
ENSG00000267354.1	-2.93564	3.12648	-42.7337	3.1022e-120	1.27671e-117	264.398
ENSG00000254372.1	-2.30393	2.74214	-42.735	3.0807e-120	1.27655e-117	264.267
ENSG00000254123.1	-2.83368	3.09472	-42.6597	4.62069e-120	1.8888e-117	263.988
ENSG00000279256.1	-3.04307	3.25674	-42.6309	5.39477e-120	2.19042e-117	263.858
ENSG00000248717.1	-3.05648	3.29551	-42.6177	5.79289e-120	2.30565e-117	263.789
ENSG00000231529.1	-2.60636	2.91807	-42.6132	5.93403e-120	2.34638e-117	263.692
ENSG00000261711.6	-2.95601	3.15662	-42.5982	6.43338e-120	2.52732e-117	263.673
ENSG00000258970.1	-2.38443	2.79143	-42.6191	5.74678e-120	2.30294e-117	263.67
ENSG00000280446.1	-3.23245	3.30127	-42.498	1.10432e-119	4.28264e-117	263.15
ENSG00000230680.2	-2.87443	3.0853	-42.4805	1.21354e-119	4.67624e-117	263.029
ENSG00000217261.4	-3.56474	3.60396	-42.4475	1.45049e-119	5.5539e-117	262.86
ENSG00000251024.1	-2.60809	2.94773	-42.4309	1.58604e-119	6.03472e-117	262.715
ENSG00000206552.4	-3.35391	3.75427	-42.4079	1.79601e-119	6.74878e-117	262.649
ENSG00000260520.1	-3.02854	3.23156	-42.4001	1.87308e-119	6.9949e-117	262.615
ENSG00000181171.5	-2.4783	2.8256	-42.4115	1.76137e-119	6.65995e-117	262.576
ENSG00000248329.5	3.18298	2.94961	42.3497	2.46031e-119	9.13154e-117	262.343
ENSG00000236336.1	-3.082	3.25497	-42.3241	2.82634e-119	1.04261e-116	262.207
ENSG00000216436.2	-3.25566	3.43034	-42.3016	3.19165e-119	1.17023e-116	262.09
ENSG00000227043.1	-3.24243	3.34927	-42.2971	3.27172e-119	1.18522e-116	262.065
ENSG00000231364.1	-3.36212	3.42224	-42.2251	4.83132e-119	1.73979e-116	261.672
ENSG00000240562.1	-2.2414	2.68365	-42.2116	5.19897e-119	1.86111e-116	261.436
ENSG00000253510.1	-2.73838	3.0119	-42.073	1.10353e-118	3.88147e-116	260.807
ENSG00000248872.1	-3.52766	3.59588	-42.0271	1.41632e-118	4.89627e-116	260.588
ENSG00000280398.1	-2.48019	2.85102	-41.9827	1.80353e-118	6.1644e-116	260.265
ENSG00000235537.1	-2.57062	2.90227	-41.9677	1.95704e-118	6.65153e-116	260.203
ENSG00000279593.1	-2.82366	3.09863	-41.9135	2.62988e-118	8.88841e-116	259.955
ENSG00000237988.3	3.18639	3.0389	41.8762	3.22348e-118	1.08341e-115	259.771
ENSG00000238002.2	-3.57936	3.6423	-41.8674	3.38173e-118	1.13032e-115	259.711
ENSG00000247867.2	-2.94076	3.14646	-41.8582	3.55522e-118	1.18178e-115	259.669
ENSG00000228168.1	3.16942	2.83496	41.8358	4.01937e-118	1.32876e-115	259.559
ENSG00000254269.5	-2.6568	2.98714	-41.8271	4.21321e-118	1.38527e-115	259.457
ENSG00000235410.1	-3.04237	3.19086	-41.7854	5.29161e-118	1.73044e-115	259.28
ENSG00000236240.1	-2.66738	3.01722	-41.7406	6.76134e-118	2.16427e-115	258.989
ENSG00000229011.1	-2.47531	2.84222	-41.7373	6.8821e-118	2.17986e-115	258.929
ENSG00000226037.1	-2.83272	3.05307	-41.7183	7.63809e-118	2.40671e-115	258.891
ENSG00000271399.1	-3.08904	3.33016	-41.7109	7.95274e-118	2.49288e-115	258.876
ENSG00000242145.1	-3.35545	3.39554	-41.7021	8.34744e-118	2.58976e-115	258.824
ENSG00000239246.3	2.42118	3.4552	41.7463	6.55163e-118	2.1083e-115	258.806
ENSG00000230846.1	-2.67995	2.99422	-41.7042	8.24885e-118	2.57236e-115	258.792
ENSG00000250666.1	-3.57437	3.62498	-41.6428	1.15443e-117	3.5452e-115	258.482
ENSG00000237947.1	-2.5643	2.89906	-41.6355	1.20205e-117	3.6728e-115	258.393
ENSG00000233787.3	-2.89739	3.10712	-41.6246	1.2757e-117	3.87824e-115	258.389
ENSG00000262395.1	-2.47282	2.8482	-41.5914	1.53007e-117	4.60528e-115	258.134
ENSG00000216866.5	2.21928	3.93445	41.6011	1.451e-117	4.38914e-115	258.1
ENSG00000215288.4	-3.30632	3.36635	-41.5686	1.7341e-117	5.14264e-115	258.097
ENSG00000267061.1	-2.50894	2.85819	-41.5741	1.68322e-117	5.04116e-115	258.045
ENSG00000260995.1	-3.08727	3.25736	-41.5546	1.87317e-117	5.51084e-115	258.021
ENSG00000262231.1	-3.3842	3.41604	-41.5534	1.88559e-117	5.51084e-115	258.008
ENSG00000271649.1	-2.67881	3.00888	-41.5539	1.87948e-117	5.51084e-115	257.974
ENSG00000255161.1	-2.89973	3.245	-41.5458	1.96596e-117	5.7181e-115	257.959
ENSG00000251649.1	-2.65379	2.95599	-41.5413	2.01493e-117	5.8325e-115	257.896
ENSG00000249748.1	-3.03997	3.21022	-41.5117	2.37049e-117	6.82905e-115	257.783
ENSG00000250341.1	-3.23219	3.42611	-41.4818	2.79382e-117	8.01044e-115	257.623
ENSG00000261190.5	-3.25627	3.36731	-41.4429	3.45913e-117	9.77899e-115	257.409
ENSG00000249419.1	-2.64443	2.94051	-41.4405	3.50418e-117	9.86027e-115	257.342
ENSG00000259912.1	-2.90405	3.10971	-41.4315	3.68192e-117	1.03124e-114	257.332
ENSG00000236627.1	-2.44087	2.8524	-41.4448	3.42274e-117	9.72154e-115	257.326
ENSG00000259072.1	-2.67455	3.003	-41.4242	3.83396e-117	1.06888e-114	257.259
ENSG00000233984.1	2.64061	3.09903	41.423	3.85798e-117	1.07064e-114	257.152
ENSG00000267695.1	-2.44748	2.88919	-41.3895	4.63863e-117	1.27558e-114	257.027
ENSG00000279454.1	-2.99622	3.16969	-41.3693	5.18535e-117	1.41308e-114	256.999
ENSG00000261183.5	1.87721	3.92094	41.3726	5.09283e-117	1.39415e-114	256.845
ENSG00000260738.1	-2.83546	3.21483	-41.2999	7.60053e-117	2.05275e-114	256.603
ENSG00000228338.1	-3.03344	3.21149	-41.2576	9.59606e-117	2.55745e-114	256.387
ENSG00000227528.5	-3.00116	3.1686	-41.2577	9.59357e-117	2.55745e-114	256.385
ENSG00000260564.1	-3.56277	3.68005	-41.2467	1.01922e-116	2.70442e-114	256.318
ENSG00000143185.3	3.13923	2.92998	41.2264	1.13969e-116	3.01087e-114	256.216
ENSG00000243199.1	1.11247	4.69347	41.1804	1.46963e-116	3.84889e-114	255.957
ENSG00000265786.1	-2.61941	2.91204	-41.1839	1.4412e-116	3.79086e-114	255.927
ENSG00000198471.1	-2.90359	3.12332	-41.1722	1.53788e-116	4.01028e-114	255.906
ENSG00000235285.1	-3.00557	3.27343	-41.13	1.94153e-116	5.04115e-114	255.681
ENSG00000226447.1	-2.63221	2.96676	-41.1085	2.18647e-116	5.65287e-114	255.519
ENSG00000250517.2	-3.06641	3.37148	-41.0964	2.33773e-116	5.9927e-114	255.499
ENSG00000258779.6	-3.30333	3.48178	-41.0564	2.91712e-116	7.41513e-114	255.278
ENSG00000226567.1	-3.42276	3.56285	-41.0276	3.42087e-116	8.65925e-114	255.113
ENSG00000259170.1	-3.12108	3.30498	-41.0061	3.8534e-116	9.67314e-114	255.002
ENSG00000204695.3	-2.43768	2.82654	-41.0144	3.68116e-116	9.27929e-114	254.96
ENSG00000261403.1	-3.20747	3.34313	-40.9916	4.17755e-116	1.04435e-113	254.921
ENSG00000269826.1	-2.82264	3.08835	-40.9308	5.85227e-116	1.457e-113	254.565
ENSG00000236769.1	-2.89907	3.12784	-40.9195	6.22953e-116	1.53826e-113	254.511
ENSG00000234973.5	-2.9924	3.18287	-40.882	7.6731e-116	1.88702e-113	254.31
ENSG00000266774.1	-2.59826	2.96643	-40.8785	7.82155e-116	1.91574e-113	254.244
ENSG00000223587.1	-2.93879	3.20089	-40.8694	8.23036e-116	2.00774e-113	254.237
ENSG00000260785.1	-3.39347	3.46511	-40.8316	1.01532e-115	2.457e-113	254.022
ENSG00000238249.2	2.49197	2.91987	40.8416	9.6036e-116	2.33333e-113	253.907
ENSG00000229042.2	-3.19641	3.32935	-40.794	1.25092e-115	3.00309e-113	253.826
ENSG00000231204.5	-3.14483	3.28928	-40.7913	1.26995e-115	3.03673e-113	253.811
ENSG00000254334.1	-3.46972	3.55804	-40.78	1.35229e-115	3.20827e-113	253.731
ENSG00000257083.5	-2.95765	3.19582	-40.7761	1.38177e-115	3.2654e-113	253.721
ENSG00000264350.1	1.95721	3.74939	40.7808	1.34651e-115	3.20714e-113	253.532
ENSG00000254130.1	-2.56265	3.04097	-40.7262	1.82442e-115	4.27805e-113	253.398
ENSG00000176299.4	-2.583	2.92487	-40.7215	1.87264e-115	4.35734e-113	253.368
ENSG00000267094.1	-2.74544	3.029	-40.7147	1.94517e-115	4.50877e-113	253.356
ENSG00000280086.1	-3.36594	3.49674	-40.7002	2.10921e-115	4.87033e-113	253.297
ENSG00000228538.5	-3.03563	3.2124	-40.6888	2.24762e-115	5.17022e-113	253.239
ENSG00000233689.1	-2.63684	2.94567	-40.6775	2.3937e-115	5.48537e-113	253.132
ENSG00000235050.6	-2.96679	3.20445	-40.616	3.37322e-115	7.64319e-113	252.829
ENSG00000263438.5	-3.0942	3.25891	-40.6032	3.62198e-115	8.14582e-113	252.764
ENSG00000268480.1	-3.06288	3.2216	-40.6013	3.66127e-115	8.20369e-113	252.753
ENSG00000249395.2	2.50403	3.60514	40.6289	3.13788e-115	7.13666e-113	252.707
ENSG00000229458.2	-3.06001	3.25892	-40.5914	3.8684e-115	8.63582e-113	252.698
ENSG00000257756.5	-2.72762	3.04325	-40.5859	3.98918e-115	8.8727e-113	252.639
ENSG00000253542.7	-1.96971	2.51808	-40.6117	3.45366e-115	7.79624e-113	252.617
ENSG00000253139.1	-3.07924	3.30648	-40.5639	4.5102e-115	9.9948e-113	252.545
ENSG00000251283.1	-2.93045	3.14548	-40.5162	5.88821e-115	1.30009e-112	252.271
ENSG00000281219.2	-2.91589	3.13286	-40.4988	6.48975e-115	1.4277e-112	252.173
ENSG00000258928.1	-3.13886	3.41556	-40.4854	6.99503e-115	1.52774e-112	252.107
ENSG00000243300.2	-2.91573	3.33983	-40.463	7.93086e-115	1.71972e-112	251.969
ENSG00000227237.1	-2.18165	2.66493	-40.4828	7.09601e-115	1.54422e-112	251.954
ENSG00000227101.1	-3.41021	3.46209	-40.4355	9.24852e-115	1.99827e-112	251.811
ENSG00000242507.6	-3.48972	3.59695	-40.4244	9.84168e-115	2.11887e-112	251.746
ENSG00000231110.1	-3.47978	3.52156	-40.4198	1.00951e-114	2.15806e-112	251.717
ENSG00000260972.1	-2.85701	3.1307	-40.4091	1.07195e-114	2.28348e-112	251.666
ENSG00000234148.2	-3.38542	3.59937	-40.3741	1.30405e-114	2.74886e-112	251.483
ENSG00000214581.4	-2.53187	2.88006	-40.3771	1.28228e-114	2.71243e-112	251.442
ENSG00000270244.1	-3.00296	3.29539	-40.3589	1.4204e-114	2.98373e-112	251.395
ENSG00000224910.1	-3.34142	3.48033	-40.3125	1.84247e-114	3.85695e-112	251.131
ENSG00000247810.6	-2.92147	3.19076	-40.3001	1.97521e-114	4.10641e-112	251.064
ENSG00000266988.5	-3.14226	3.34213	-40.2952	2.03063e-114	4.20716e-112	251.042
ENSG00000226926.6	-2.4597	2.94694	-40.3074	1.89626e-114	3.95586e-112	251.04
ENSG00000259572.5	-2.9842	3.21691	-40.2723	2.30897e-114	4.76751e-112	250.911
ENSG00000266312.1	-3.11535	3.3709	-40.254	2.55801e-114	5.22818e-112	250.811
ENSG00000203520.3	-2.49988	2.88611	-40.2622	2.44403e-114	5.01218e-112	250.796
ENSG00000233587.1	-2.86447	3.08301	-40.25	2.61664e-114	5.33002e-112	250.777
ENSG00000259282.5	-3.03152	3.27413	-40.2423	2.73282e-114	5.548e-112	250.745
ENSG00000274379.1	-2.4595	2.83176	-40.2084	3.30579e-114	6.68875e-112	250.484
ENSG00000261501.1	-2.74299	3.11432	-40.1847	3.77661e-114	7.61591e-112	250.399
ENSG00000261696.1	-2.63396	3.14258	-40.1777	3.92803e-114	7.89495e-112	250.341
ENSG00000127589.4	1.25963	4.28697	40.0977	6.16243e-114	1.22234e-111	249.903
ENSG00000254508.5	-3.12618	3.3487	-40.0698	7.21075e-114	1.41635e-111	249.776
ENSG00000255332.7	-3.4193	3.47804	-40.0677	7.29519e-114	1.4283e-111	249.746
ENSG00000214182.5	1.07691	4.55483	40.0589	7.667e-114	1.49625e-111	249.715
ENSG00000278001.1	-2.43884	2.82134	-40.0495	8.08404e-114	1.57257e-111	249.59
ENSG00000234303.2	-3.23263	3.36076	-40.0237	9.35203e-114	1.81339e-111	249.514
ENSG00000255546.1	-2.92691	3.11767	-40.0227	9.40559e-114	1.81795e-111	249.505
ENSG00000249680.1	-2.78774	3.30257	-40.0117	1.0003e-113	1.92726e-111	249.416
ENSG00000228422.3	-3.42636	3.46055	-40.0084	1.01932e-113	1.95767e-111	249.41
ENSG00000250819.1	-2.44835	2.82189	-39.9991	1.07414e-113	2.04995e-111	249.308
ENSG00000258464.1	-2.87032	3.10743	-39.9833	1.17459e-113	2.22064e-111	249.28
ENSG00000214602.3	-1.97288	2.54296	-39.9966	1.08923e-113	2.0722e-111	249.192
ENSG00000257787.1	-2.90934	3.13463	-39.9478	1.43483e-113	2.70419e-111	249.083
ENSG00000256750.1	-3.32003	3.40532	-39.9395	1.50395e-113	2.81691e-111	249.032
ENSG00000223993.1	-2.37364	2.7799	-39.9436	1.46984e-113	2.76156e-111	248.981
ENSG00000261475.2	-2.95036	3.17882	-39.9247	1.6348e-113	3.05253e-111	248.956
ENSG00000232812.1	-2.67952	2.97652	-39.9089	1.78744e-113	3.32727e-111	248.838
ENSG00000231883.1	-2.91528	3.26159	-39.8938	1.94733e-113	3.61379e-111	248.78
ENSG00000261517.1	-2.78646	3.03887	-39.868	2.25287e-113	4.14268e-111	248.621
ENSG00000261146.1	-3.16733	3.40202	-39.8617	2.33426e-113	4.26309e-111	248.604
ENSG00000232715.1	-2.70385	3.04826	-39.8651	2.28945e-113	4.19719e-111	248.598
ENSG00000261261.2	-2.84653	3.11104	-39.8613	2.33949e-113	4.26309e-111	248.591
ENSG00000229133.1	2.65311	2.48851	39.8694	2.23485e-113	4.12208e-111	248.553
ENSG00000254357.1	-3.25535	3.44144	-39.8152	3.03676e-113	5.51706e-111	248.337
ENSG00000261368.1	-2.93894	3.40558	-39.8056	3.20568e-113	5.78917e-111	248.278
ENSG00000253470.1	-3.58463	3.6506	-39.8076	3.17124e-113	5.74411e-111	248.265
ENSG00000255117.5	-3.04753	3.21668	-39.7802	3.7021e-113	6.64598e-111	248.143
ENSG00000248764.1	-2.7469	3.02298	-39.7774	3.76236e-113	6.73418e-111	248.106
ENSG00000236387.1	-2.68227	2.96863	-39.7722	3.87399e-113	6.91354e-111	248.068
ENSG00000234742.1	2.13605	3.55252	39.7815	3.67513e-113	6.61721e-111	247.921
ENSG00000234445.1	-2.96683	3.1644	-39.7324	4.85559e-113	8.58929e-111	247.869
ENSG00000282221.1	2.73477	2.38212	39.7375	4.71547e-113	8.36588e-111	247.818
ENSG00000261090.1	-2.67984	3.07374	-39.7264	5.02314e-113	8.85976e-111	247.811
ENSG00000279284.1	-3.30632	3.40503	-39.6879	6.24631e-113	1.09217e-110	247.611
ENSG00000234169.1	-2.58231	2.94646	-39.6368	8.35089e-113	1.45176e-110	247.291
ENSG00000267646.1	-3.05593	3.4523	-39.6242	8.96989e-113	1.5549e-110	247.255
ENSG00000250078.1	-2.77138	3.04834	-39.5697	1.22258e-112	2.10722e-110	246.934
ENSG00000267743.5	-3.0076	3.21148	-39.564	1.26306e-112	2.16314e-110	246.917
ENSG00000215486.5	-3.2631	3.34318	-39.5636	1.26575e-112	2.16314e-110	246.909
ENSG00000236340.5	-3.35606	3.40361	-39.5437	1.41734e-112	2.4086e-110	246.787
ENSG00000282381.1	2.87533	2.86413	39.537	1.47275e-112	2.49576e-110	246.748
ENSG00000244564.1	-2.82523	3.09116	-39.5133	1.68473e-112	2.83119e-110	246.619
ENSG00000255323.5	-2.56925	2.9121	-39.5014	1.80266e-112	3.02098e-110	246.52
ENSG00000225881.1	-3.24233	3.40767	-39.4917	1.90566e-112	3.18477e-110	246.501
ENSG00000251271.3	3.02529	2.48472	39.4853	1.97645e-112	3.29398e-110	246.464
ENSG00000223581.1	-2.66736	2.96335	-39.4565	2.32897e-112	3.87082e-110	246.278
ENSG00000250930.5	-3.20287	3.32734	-39.452	2.38831e-112	3.95857e-110	246.278
ENSG00000261260.1	-3.39172	3.45089	-39.4411	2.54197e-112	4.20176e-110	246.199
ENSG00000260756.1	-2.63788	3.06478	-39.4297	2.7126e-112	4.47159e-110	246.125
ENSG00000244065.1	-3.00871	3.45124	-39.4206	2.8567e-112	4.67093e-110	246.099
ENSG00000236267.1	-2.41805	2.80308	-39.4289	2.72487e-112	4.4796e-110	246.082
ENSG00000226172.2	-3.23441	3.41342	-39.4112	3.01409e-112	4.915e-110	246.043
ENSG00000267401.1	-2.46084	2.84432	-39.4044	3.13342e-112	5.09585e-110	245.952
ENSG00000228669.1	-2.9578	3.18858	-39.3864	3.4728e-112	5.61757e-110	245.905
ENSG00000267564.1	-2.52017	2.8739	-39.388	3.44112e-112	5.58126e-110	245.867
ENSG00000257523.1	-2.63058	2.96584	-39.3834	3.5323e-112	5.68343e-110	245.858
ENSG00000237728.2	-2.97814	3.17594	-39.3631	3.96505e-112	6.36104e-110	245.773
ENSG00000228909.1	-2.64216	2.97327	-39.3627	3.97447e-112	6.36104e-110	245.742
ENSG00000225767.1	-2.76351	3.02901	-39.3558	4.1357e-112	6.60163e-110	245.717
ENSG00000237048.2	-2.87256	3.12341	-39.3299	4.7932e-112	7.59107e-110	245.579
ENSG00000226250.1	-2.61072	3.00526	-39.3068	5.47004e-112	8.61787e-110	245.421
ENSG00000234497.5	-3.11843	3.49932	-39.2849	6.20026e-112	9.71771e-110	245.326
ENSG00000242049.1	-3.54956	3.58407	-39.2825	6.28519e-112	9.82535e-110	245.277
ENSG00000250428.1	-2.78792	3.07809	-39.2768	6.49391e-112	1.01255e-109	245.27
ENSG00000238158.6	-2.95284	3.21861	-39.2688	6.79651e-112	1.05701e-109	245.235
ENSG00000260765.2	-2.95087	3.26683	-39.2678	6.83674e-112	1.06054e-109	245.227
ENSG00000096395.10	3.04656	2.64126	39.2291	8.52671e-112	1.31931e-109	245.01
ENSG00000279391.1	-3.01916	3.46741	-39.2037	9.86491e-112	1.52247e-109	244.861
ENSG00000250915.1	-3.07913	3.29442	-39.1597	1.269e-111	1.94359e-109	244.613
ENSG00000249065.2	-3.20319	3.38658	-39.1441	1.38766e-111	2.11997e-109	244.519
ENSG00000235911.1	-3.5187	3.51874	-39.1375	1.44102e-111	2.19595e-109	244.446
ENSG00000261470.1	-3.23821	3.36764	-39.1225	1.57013e-111	2.38069e-109	244.394
ENSG00000225652.1	-2.58077	2.92364	-39.127	1.52998e-111	2.32565e-109	244.391
ENSG00000279658.1	-2.83592	3.12569	-39.1107	1.68023e-111	2.52862e-109	244.325
ENSG00000196184.8	-3.5484	3.545	-39.1152	1.63702e-111	2.46974e-109	244.316
ENSG00000233395.1	-2.34565	2.7631	-39.1172	1.61898e-111	2.44863e-109	244.294
ENSG00000239994.2	-2.47045	2.86184	-39.0727	2.08875e-111	3.12013e-109	244.064
ENSG00000226797.1	-2.58993	2.95104	-39.0603	2.24294e-111	3.3422e-109	244.011
ENSG00000231680.1	2.33829	2.78695	39.0837	1.96088e-111	2.93637e-109	243.99
ENSG00000224467.1	-2.42842	2.84712	-39.0176	2.86646e-111	4.23998e-109	243.741
ENSG00000260624.1	-3.24511	3.34306	-38.9912	3.33574e-111	4.92208e-109	243.639
ENSG00000276854.1	-3.21482	3.35286	-38.9838	3.48028e-111	5.12288e-109	243.6
ENSG00000236854.1	-2.87842	3.14888	-38.9691	3.78798e-111	5.56226e-109	243.517
ENSG00000267311.1	-3.10152	3.28777	-38.9564	4.07468e-111	5.96876e-109	243.448
ENSG00000259870.1	-2.72016	3.11165	-38.9467	4.30707e-111	6.29394e-109	243.376
ENSG00000233620.5	-3.05384	3.21797	-38.9439	4.37842e-111	6.38278e-109	243.376
ENSG00000254960.2	-3.51587	3.56532	-38.8429	7.82949e-111	1.12778e-108	242.756
ENSG00000242385.1	-3.72858	3.7182	-38.8385	8.02977e-111	1.15388e-108	242.711
ENSG00000230067.3	2.59332	2.83476	38.8304	8.41334e-111	1.20614e-108	242.637
ENSG00000229258.5	-3.29525	3.5848	-38.807	9.62987e-111	1.37403e-108	242.588
ENSG00000187812.12	-3.51422	3.61166	-38.7914	1.05329e-110	1.49581e-108	242.466
ENSG00000228564.1	-2.39592	2.81511	-38.7941	1.03743e-110	1.47676e-108	242.456
ENSG00000226508.1	2.52362	2.92264	38.7737	1.16671e-110	1.65302e-108	242.287
ENSG00000225263.1	-2.70451	3.00881	-38.7456	1.37171e-110	1.9299e-108	242.219
ENSG00000254823.1	-3.4752	3.49796	-38.748	1.35282e-110	1.91221e-108	242.213
ENSG00000279367.1	-2.2851	2.70783	-38.7459	1.36945e-110	1.9299e-108	242.154
ENSG00000258026.1	-3.206	3.34172	-38.6901	1.89013e-110	2.63478e-108	241.91
ENSG00000269931.1	-3.6432	3.64517	-38.6925	1.86385e-110	2.60413e-108	241.877
ENSG00000259692.5	2.48778	3.01146	38.6779	2.02815e-110	2.81419e-108	241.71
ENSG00000215231.7	-2.77384	3.02887	-38.6371	2.56823e-110	3.54732e-108	241.598
ENSG00000261176.1	-2.7352	3.00781	-38.6358	2.58759e-110	3.56592e-108	241.588
ENSG00000276487.1	-3.1882	3.37882	-38.603	3.12693e-110	4.27994e-108	241.409
ENSG00000248686.1	-3.0062	3.22683	-38.5977	3.22562e-110	4.39512e-108	241.382
ENSG00000250754.5	-3.58775	3.66898	-38.6024	3.13917e-110	4.28698e-108	241.37
ENSG00000253551.1	-3.14413	3.31215	-38.5948	3.27958e-110	4.45861e-108	241.363
ENSG00000256551.1	-3.44638	3.53346	-38.5694	3.79833e-110	5.14074e-108	241.188
ENSG00000254562.5	-2.68396	2.99173	-38.5443	4.39434e-110	5.90775e-108	241.055
ENSG00000226159.1	-2.35804	2.77328	-38.5416	4.4632e-110	5.98702e-108	240.993
ENSG00000259214.1	-2.76683	3.13136	-38.5194	5.07501e-110	6.76274e-108	240.92
ENSG00000113532.12	1.26179	4.70798	38.5211	5.02648e-110	6.71284e-108	240.917
ENSG00000237750.2	-3.39424	3.53709	-38.5022	5.60839e-110	7.45706e-108	240.809
ENSG00000271977.1	3.04734	2.81598	38.4706	6.73541e-110	8.83902e-108	240.646
ENSG00000254262.1	-3.04625	3.24088	-38.4668	6.88278e-110	9.01286e-108	240.624
ENSG00000231789.2	1.1428	4.44012	38.4664	6.90036e-110	9.01637e-108	240.621
ENSG00000229150.1	3.25425	3.0592	38.4626	7.05277e-110	9.19565e-108	240.6
ENSG00000256342.1	-3.03446	3.25231	-38.461	7.11905e-110	9.26211e-108	240.591
ENSG00000248391.5	-2.95956	3.20227	-38.4296	8.54301e-110	1.10671e-107	240.409
ENSG00000239767.1	-3.09874	3.28823	-38.428	8.62182e-110	1.11454e-107	240.399
ENSG00000249131.1	-3.47256	3.5772	-38.4214	8.95935e-110	1.15079e-107	240.332
ENSG00000258815.1	2.87518	2.62304	38.4109	9.52533e-110	1.2209e-107	240.288
ENSG00000259906.1	-3.24982	3.44223	-38.405	9.85203e-110	1.2601e-107	240.259
ENSG00000233277.1	-2.97893	3.2232	-38.4027	9.9874e-110	1.27472e-107	240.253
ENSG00000233193.1	-2.9486	3.15824	-38.392	1.06285e-109	1.35369e-107	240.19
ENSG00000229522.1	-2.90505	3.1493	-38.3865	1.09701e-109	1.39426e-107	240.158
ENSG00000230442.5	-3.02957	3.24157	-38.3709	1.20121e-109	1.52304e-107	240.069
ENSG00000237919.5	-3.18027	3.36551	-38.3706	1.20337e-109	1.52304e-107	240.063
ENSG00000227305.1	-2.69068	3.0032	-38.3646	1.24605e-109	1.57377e-107	240.017
ENSG00000227660.1	-2.75783	3.2393	-38.356	1.31005e-109	1.64772e-107	239.969
ENSG00000249727.1	-2.7727	3.05226	-38.3467	1.38235e-109	1.73506e-107	239.92
ENSG00000253236.1	-3.076	3.23576	-38.3387	1.44896e-109	1.8149e-107	239.88
ENSG00000168746.7	-2.82669	3.1867	-38.3348	1.48214e-109	1.85261e-107	239.851
ENSG00000258135.5	-3.20027	3.44691	-38.3141	1.67163e-109	2.0766e-107	239.735
ENSG00000180663.5	-2.51153	2.91276	-38.299	1.82505e-109	2.2533e-107	239.616
ENSG00000234308.2	-2.6663	2.98742	-38.2954	1.86288e-109	2.29533e-107	239.613
ENSG00000255279.1	-3.01514	3.21385	-38.2869	1.95745e-109	2.40695e-107	239.581
ENSG00000180211.5	2.13785	3.34652	38.3154	1.65827e-109	2.06424e-107	239.514
ENSG00000241696.1	-3.37442	3.44838	-38.2791	2.04902e-109	2.51444e-107	239.51
ENSG00000235166.7	-3.19668	3.35565	-38.2703	2.15708e-109	2.64168e-107	239.477
ENSG00000251642.1	-2.62611	2.93706	-38.2577	2.32e-109	2.82975e-107	239.389
ENSG00000266535.1	-2.44244	2.8329	-38.2355	2.64047e-109	3.21415e-107	239.237
ENSG00000259365.1	-2.24178	2.6808	-38.2298	2.73049e-109	3.31705e-107	239.166
ENSG00000259789.1	-2.97543	3.28718	-38.2135	3.0018e-109	3.63205e-107	239.154
ENSG00000240777.2	-2.61966	2.97726	-38.1684	3.90508e-109	4.71556e-107	238.871
ENSG00000243352.3	2.82833	2.7837	38.1325	4.81402e-109	5.80156e-107	238.662
ENSG00000217327.3	-3.32184	3.41201	-38.1307	4.86513e-109	5.8515e-107	238.651
ENSG00000257762.5	-3.16053	3.33947	-38.1166	5.28258e-109	6.32843e-107	238.584
ENSG00000214278.4	-2.94751	3.23123	-38.1072	5.58202e-109	6.66076e-107	238.534
ENSG00000224539.1	-1.82333	2.43064	-38.125	5.03009e-109	6.0379e-107	238.485
ENSG00000231538.1	-3.05422	3.21983	-38.0985	5.87175e-109	6.9927e-107	238.483
ENSG00000226978.1	-2.52886	2.87961	-38.0891	6.20404e-109	7.35945e-107	238.397
ENSG00000271395.1	-2.62077	2.98069	-38.0824	6.44982e-109	7.63603e-107	238.371
ENSG00000255178.1	-3.00629	3.18865	-38.0749	6.73966e-109	7.96359e-107	238.346
ENSG00000251210.5	-2.57675	2.9308	-38.0623	7.25498e-109	8.55579e-107	238.248
ENSG00000204193.10	-3.52606	3.65743	-38.0598	7.36062e-109	8.66348e-107	238.23
ENSG00000229035.2	-3.04505	3.26575	-38.0252	9.01313e-109	1.05674e-106	238.056
ENSG00000269957.5	-2.74514	3.02966	-38.0256	8.99141e-109	1.05624e-106	238.049
ENSG00000225280.6	-2.3657	2.86098	-38.0126	9.69804e-109	1.13265e-106	237.933
ENSG00000111537.4	3.00057	2.94331	37.9647	1.2838e-108	1.48789e-106	237.7
ENSG00000241128.1	-2.83132	3.12259	-37.9598	1.32132e-108	1.52843e-106	237.67
ENSG00000237479.1	-2.94631	3.1704	-37.9584	1.33222e-108	1.53811e-106	237.666
ENSG00000231066.3	2.22449	3.28612	37.9655	1.27779e-108	1.48376e-106	237.492
ENSG00000263279.1	-3.04474	3.26346	-37.8823	2.08049e-108	2.39288e-106	237.22
ENSG00000253634.1	-2.88394	3.1682	-37.8502	2.5114e-108	2.87755e-106	237.032
ENSG00000227021.1	-3.16279	3.31084	-37.8375	2.70608e-108	3.0831e-106	236.952
ENSG00000230891.6	-3.20809	3.40207	-37.836	2.72906e-108	3.10209e-106	236.94
ENSG00000181544.13	1.11488	4.57044	37.8252	2.9084e-108	3.29499e-106	236.88
ENSG00000243849.1	-3.06627	3.28351	-37.8191	3.01324e-108	3.40738e-106	236.849
ENSG00000230292.5	-2.66083	2.96457	-37.8172	3.04837e-108	3.44068e-106	236.824
ENSG00000256120.1	-3.41458	3.48672	-37.7844	3.69384e-108	4.15372e-106	236.613
ENSG00000162699.5	-3.00126	3.25286	-37.7733	3.94289e-108	4.41735e-106	236.582
ENSG00000256560.1	-3.54397	3.596	-37.7767	3.86672e-108	4.34005e-106	236.552
ENSG00000258826.5	-2.5783	2.93267	-37.7653	4.13365e-108	4.62251e-106	236.513
ENSG00000233985.1	-2.82781	3.29008	-37.76	4.26322e-108	4.75861e-106	236.498
ENSG00000248607.1	-2.8942	3.12404	-37.7249	5.24185e-108	5.82944e-106	236.297
ENSG00000227599.1	-3.00329	3.23608	-37.707	5.82286e-108	6.45186e-106	236.193
ENSG00000253380.1	-2.67767	2.95829	-37.7082	5.78203e-108	6.41837e-106	236.186
ENSG00000231575.1	-2.89171	3.15025	-37.6963	6.20172e-108	6.84657e-106	236.129
ENSG00000249882.1	-2.58524	2.93213	-37.6992	6.0973e-108	6.74359e-106	236.126
ENSG00000279752.1	-2.68586	3.03072	-37.6915	6.38016e-108	7.03073e-106	236.09
ENSG00000204548.3	-2.92407	3.16425	-37.6742	7.06079e-108	7.76661e-106	236
ENSG00000256022.5	-3.49846	3.51024	-37.6154	9.98087e-108	1.08993e-105	235.608
ENSG00000267489.2	-3.03789	3.29562	-37.598	1.10622e-107	1.20583e-105	235.551
ENSG00000260835.1	-2.61198	2.93086	-37.5919	1.14685e-107	1.24564e-105	235.498
ENSG00000225102.1	-2.74701	3.02593	-37.5894	1.16353e-107	1.26149e-105	235.494
ENSG00000258600.1	-2.77399	3.04676	-37.5596	1.38683e-107	1.49822e-105	235.321
ENSG00000251550.1	2.34054	3.02515	37.5359	1.5952e-107	1.7172e-105	235.018
ENSG00000257603.1	-3.18809	3.35943	-37.4913	2.07522e-107	2.226e-105	234.913
ENSG00000235294.1	-2.28841	2.70862	-37.4889	2.10521e-107	2.25418e-105	234.848
ENSG00000260422.1	-3.50684	3.68986	-37.4482	2.67683e-107	2.85614e-105	234.65
ENSG00000232100.1	-2.27595	2.7154	-37.4533	2.59754e-107	2.77643e-105	234.638
ENSG00000265514.1	-2.24967	2.69875	-37.4393	2.82188e-107	3.00031e-105	234.551
ENSG00000255672.1	-2.11531	2.61653	-37.425	3.07133e-107	3.25981e-105	234.443
ENSG00000124812.14	-3.10709	3.46017	-37.397	3.62481e-107	3.84052e-105	234.367
ENSG00000143184.4	2.27293	3.68987	37.3874	3.83578e-107	4.04987e-105	234.188
ENSG00000279818.1	-3.60766	3.62024	-37.3692	4.273e-107	4.48021e-105	234.138
ENSG00000253849.1	-2.13617	2.61732	-37.3713	4.21803e-107	4.43795e-105	234.13
ENSG00000178150.8	1.06598	4.6696	37.3507	4.76736e-107	4.98127e-105	234.067
ENSG00000223602.2	-3.33216	3.59492	-37.318	5.78601e-107	6.01446e-105	233.893
ENSG00000234548.5	-2.94387	3.17466	-37.3143	5.91429e-107	6.12676e-105	233.878
ENSG00000237896.6	-2.72315	3.0165	-37.3063	6.19833e-107	6.41003e-105	233.824
ENSG00000267466.1	1.96845	3.9272	37.2986	6.49036e-107	6.68916e-105	233.702
ENSG00000211829.6	3.07015	3.25469	37.2726	7.56859e-107	7.78715e-105	233.609
ENSG00000255183.1	-2.53145	2.88234	-37.2645	7.94388e-107	8.1594e-105	233.559
ENSG00000255167.1	-3.10333	3.35672	-37.2466	8.8309e-107	9.05512e-105	233.475
ENSG00000253798.1	-3.5599	3.67341	-37.2326	9.59631e-107	9.82331e-105	233.352
ENSG00000232749.2	-2.66348	3.05308	-37.2204	1.03146e-106	1.0523e-104	233.312
ENSG00000249197.1	-2.13689	2.61851	-37.2258	9.99218e-107	1.02113e-104	233.272
ENSG00000249638.1	-2.95268	3.18351	-37.2051	1.12967e-106	1.1467e-104	233.232
ENSG00000253628.1	-3.51464	3.55782	-37.2064	1.12095e-106	1.13975e-104	233.191
ENSG00000261129.1	-2.30018	2.7157	-37.2038	1.13843e-106	1.15364e-104	233.168
ENSG00000235293.1	-2.90256	3.15097	-37.1741	1.35786e-106	1.36913e-104	233.048
ENSG00000253447.5	-3.52678	3.54867	-37.1719	1.37629e-106	1.3854e-104	232.98
ENSG00000276272.1	2.39262	3.08206	37.1701	1.39074e-106	1.39763e-104	232.873
ENSG00000258426.1	-2.58423	2.91293	-37.121	1.86175e-106	1.86477e-104	232.716
ENSG00000230848.1	-2.46284	2.85565	-37.0772	2.41596e-106	2.39608e-104	232.444
ENSG00000234595.1	-2.26301	2.7382	-37.0773	2.41471e-106	2.39608e-104	232.417
ENSG00000215199.3	2.55667	2.65679	37.0605	2.66889e-106	2.62968e-104	232.311
ENSG00000213881.3	2.13969	3.3468	37.0806	2.36741e-106	2.35565e-104	232.303
ENSG00000257476.1	-2.49326	2.88467	-37.0477	2.87908e-106	2.83217e-104	232.273
ENSG00000251363.2	2.58601	2.74919	37.0471	2.88942e-106	2.83773e-104	232.244
ENSG00000255313.1	-2.71556	3.09949	-37.0379	3.05272e-106	2.99325e-104	232.234
ENSG00000236295.1	-3.72417	3.67788	-37.0299	3.20197e-106	3.13451e-104	232.105
ENSG00000236076.1	-1.9687	2.51627	-37.018	3.43722e-106	3.35936e-104	232.015
ENSG00000261400.1	-3.80505	3.80461	-37.0039	3.73815e-106	3.64759e-104	231.96
ENSG00000263684.1	-2.89409	3.17727	-36.9839	4.20955e-106	4.09125e-104	231.918
ENSG00000228956.8	1.46052	3.97534	36.9945	3.95248e-106	3.85052e-104	231.908
ENSG00000227907.1	-3.38812	3.48862	-36.9838	4.21311e-106	4.09125e-104	231.879
ENSG00000249781.6	-3.45999	3.56286	-36.9828	4.23733e-106	4.10817e-104	231.873
ENSG00000256699.1	-3.31611	3.48731	-36.9742	4.46244e-106	4.3195e-104	231.834
ENSG00000279076.1	-2.60273	2.93611	-36.9614	4.81543e-106	4.64631e-104	231.77
ENSG00000260937.5	-2.86462	3.12189	-36.9568	4.94806e-106	4.76668e-104	231.757
ENSG00000265544.1	-2.62847	2.98881	-36.9476	5.22924e-106	5.02955e-104	231.691
ENSG00000267051.1	-2.82542	3.42411	-36.9411	5.43561e-106	5.21974e-104	231.647
ENSG00000235519.1	-2.95931	3.40203	-36.929	5.84096e-106	5.60011e-104	231.59
ENSG00000253281.6	-2.96428	3.22016	-36.9201	6.16e-106	5.88732e-104	231.537
ENSG00000227562.1	-2.41998	2.81338	-36.9163	6.30162e-106	6.01318e-104	231.482
ENSG00000230434.1	-3.09198	3.24178	-36.906	6.69959e-106	6.37283e-104	231.449
ENSG00000224504.2	-2.51549	2.87061	-36.898	7.02659e-106	6.67338e-104	231.384
ENSG00000171611.9	2.41306	3.0785	36.9155	6.33068e-106	6.03139e-104	231.375
ENSG00000260887.2	-3.17933	3.35123	-36.893	7.2434e-106	6.84705e-104	231.365
ENSG00000235202.1	-2.90248	3.18468	-36.8888	7.42717e-106	7.00981e-104	231.351
ENSG00000257997.5	-2.33574	2.7581	-36.8938	7.20708e-106	6.82338e-104	231.337
ENSG00000224557.7	3.09114	3.21379	36.8807	7.79272e-106	7.33195e-104	231.292
ENSG00000241336.1	-3.29446	3.41788	-36.8785	7.89589e-106	7.41747e-104	231.264
ENSG00000275179.1	-3.12002	3.29667	-36.8569	8.98466e-106	8.41415e-104	231.154
ENSG00000275239.4	-3.32055	3.50009	-36.854	9.13917e-106	8.54562e-104	231.125
ENSG00000263765.5	-3.17152	3.47357	-36.8333	1.03431e-105	9.64151e-104	231.019
ENSG00000236060.2	2.71745	2.54001	36.8294	1.05907e-105	9.84244e-104	230.968
ENSG00000234962.5	-3.69146	3.7198	-36.8293	1.05911e-105	9.84244e-104	230.926
ENSG00000258820.5	-2.74665	3.09696	-36.7937	1.31051e-105	1.21044e-103	230.781
ENSG00000233570.1	-3.55777	3.6793	-36.7989	1.27032e-105	1.17511e-103	230.772
ENSG00000257746.1	-2.79384	3.10375	-36.7329	1.88562e-105	1.73105e-103	230.419
ENSG00000259697.1	-3.75513	3.76396	-36.7065	2.20903e-105	2.01876e-103	230.178
ENSG00000162947.4	-2.81918	3.10624	-36.6921	2.40727e-105	2.1933e-103	230.176
ENSG00000255206.1	-2.5041	2.88821	-36.6831	2.54171e-105	2.30537e-103	230.102
ENSG00000254135.1	-2.28873	2.73668	-36.6871	2.48054e-105	2.25327e-103	230.099
ENSG00000237426.1	-2.08379	2.58697	-36.6909	2.42505e-105	2.20618e-103	230.089
ENSG00000186393.5	-2.63298	3.09995	-36.675	2.66724e-105	2.41561e-103	230.067
ENSG00000260340.1	-2.35202	2.86142	-36.67	2.74947e-105	2.48636e-103	230.011
ENSG00000266979.1	-3.22912	3.63136	-36.6229	3.64632e-105	3.27779e-103	229.761
ENSG00000233179.1	-2.77594	3.06771	-36.6212	3.68371e-105	3.30648e-103	229.75
ENSG00000254560.5	2.6314	3.08886	36.6307	3.48018e-105	3.13776e-103	229.745
ENSG00000253887.1	-2.63861	3.00058	-36.6191	3.73026e-105	3.33836e-103	229.731
ENSG00000253418.1	-2.5119	2.96489	-36.6199	3.71271e-105	3.32758e-103	229.728
ENSG00000257514.5	-3.19575	3.44917	-36.5939	4.33831e-105	3.8768e-103	229.579
ENSG00000261257.1	-2.91762	3.37423	-36.5808	4.69303e-105	4.18759e-103	229.507
ENSG00000226818.1	-2.92346	3.2845	-36.5704	4.99769e-105	4.45288e-103	229.448
ENSG00000242925.1	-2.55507	2.98861	-36.5392	6.02543e-105	5.34496e-103	229.247
ENSG00000272135.5	-2.98342	3.4591	-36.5176	6.86346e-105	6.07055e-103	229.131
ENSG00000253577.1	-2.75461	3.06666	-36.5077	7.28202e-105	6.39401e-103	229.07
ENSG00000242816.1	-2.4894	2.8843	-36.5105	7.16027e-105	6.29625e-103	229.068
ENSG00000249818.1	-3.56715	3.56581	-36.5164	6.91139e-105	6.10402e-103	229.052
ENSG00000256362.1	-2.62884	2.96812	-36.5025	7.51477e-105	6.58882e-103	229.032
ENSG00000225619.1	-2.97801	3.19636	-36.4966	7.78741e-105	6.78851e-103	229.004
ENSG00000261080.1	-3.49805	3.57774	-36.5009	7.58613e-105	6.63216e-103	228.979
ENSG00000234361.1	-3.08241	3.32256	-36.4874	8.22728e-105	7.16164e-103	228.944
ENSG00000259720.1	-2.68257	3.12869	-36.4737	8.93375e-105	7.76543e-103	228.861
ENSG00000244155.1	-3.08347	3.58241	-36.4679	9.25286e-105	8.03127e-103	228.832
ENSG00000225497.5	-2.64518	2.95817	-36.4577	9.84056e-105	8.52914e-103	228.763
ENSG00000258487.1	-2.6195	2.98566	-36.4565	9.90893e-105	8.57611e-103	228.755
ENSG00000172288.7	-2.82832	3.10722	-36.4465	1.05257e-104	9.09691e-103	228.704
ENSG00000228799.5	-3.40504	3.54504	-36.4448	1.06316e-104	9.17531e-103	228.658
ENSG00000274560.1	-2.72272	3.3538	-36.4394	1.09823e-104	9.43763e-103	228.64
ENSG00000219867.1	-2.22437	2.69626	-36.4427	1.07703e-104	9.28176e-103	228.628
ENSG00000228123.4	-2.94836	3.28796	-36.4111	1.30263e-104	1.11466e-102	228.491
ENSG00000238185.1	-2.93606	3.20143	-36.3891	1.48697e-104	1.26881e-102	228.359
ENSG00000260400.1	1.2913	4.45601	36.3857	1.51787e-104	1.29335e-102	228.337
ENSG00000243062.5	-3.65784	3.6229	-36.4003	1.39027e-104	1.18798e-102	228.334
ENSG00000279445.2	-2.93718	3.24676	-36.376	1.60937e-104	1.36747e-102	228.279
ENSG00000224771.1	-2.61214	2.97433	-36.3727	1.64144e-104	1.38887e-102	228.252
ENSG00000261436.5	-2.40985	2.84889	-36.3703	1.66532e-104	1.40711e-102	228.219
ENSG00000234942.2	-3.30219	3.99994	-36.3651	1.71792e-104	1.44952e-102	228.168
ENSG00000259517.2	-2.70593	3.10573	-36.3557	1.81847e-104	1.52797e-102	228.154
ENSG00000260433.1	-3.66714	3.6735	-36.3605	1.76648e-104	1.48635e-102	228.107
ENSG00000259082.1	-3.65543	3.61381	-36.3427	1.96669e-104	1.65022e-102	227.99
ENSG00000259708.1	-2.7784	3.10213	-36.3176	2.28901e-104	1.90482e-102	227.927
ENSG00000232998.1	-3.54624	3.60417	-36.3104	2.38953e-104	1.98301e-102	227.825
ENSG00000256968.1	1.83097	3.85831	36.3007	2.53365e-104	2.09687e-102	227.744
ENSG00000279001.1	-2.31189	2.74512	-36.2913	2.68149e-104	2.21316e-102	227.731
ENSG00000260026.1	-3.42003	3.50442	-36.2853	2.78075e-104	2.29196e-102	227.687
ENSG00000226845.1	-2.69413	3.07135	-36.2741	2.9754e-104	2.44573e-102	227.663
ENSG00000231243.1	-2.44201	2.82146	-36.2752	2.95494e-104	2.43222e-102	227.649
ENSG00000227538.1	-2.32716	2.82556	-36.2675	3.09634e-104	2.54168e-102	227.593
ENSG00000249787.1	-2.8626	3.18193	-36.2505	3.43122e-104	2.79782e-102	227.524
ENSG00000147183.9	-3.45093	3.6566	-36.2553	3.33357e-104	2.72533e-102	227.519
ENSG00000225050.1	-3.26676	3.3708	-36.2503	3.43611e-104	2.79782e-102	227.496
ENSG00000234279.1	-2.24031	2.71686	-36.2503	3.43485e-104	2.79782e-102	227.475
ENSG00000267465.6	-3.60094	3.75034	-36.2424	3.60342e-104	2.92617e-102	227.431
ENSG00000260616.6	-2.94355	3.31051	-36.2341	3.78882e-104	3.06849e-102	227.425
ENSG00000261171.1	-3.53242	3.55887	-36.2426	3.59907e-104	2.92617e-102	227.411
ENSG00000273552.1	-3.45296	3.5237	-36.2354	3.75837e-104	3.04791e-102	227.378
ENSG00000187012.10	-2.68834	3.01316	-36.2255	3.99026e-104	3.21014e-102	227.369
ENSG00000189326.4	-3.51615	3.62894	-36.2328	3.81772e-104	3.08776e-102	227.364
ENSG00000267779.5	-3.35942	3.47718	-36.2121	4.32746e-104	3.47218e-102	227.255
ENSG00000275852.1	-2.77243	3.17273	-36.1937	4.83589e-104	3.86986e-102	227.179
ENSG00000248473.1	-3.02207	3.35474	-36.1917	4.89496e-104	3.91196e-102	227.169
ENSG00000214784.4	2.12321	3.20852	36.2147	4.25946e-104	3.42216e-102	227.11
ENSG00000104140.6	1.22267	4.49709	36.1757	5.39166e-104	4.30323e-102	227.068
ENSG00000249981.1	-2.55639	2.94399	-36.1613	5.88412e-104	4.67776e-102	226.974
ENSG00000239556.2	2.28195	3.06843	36.1614	5.87932e-104	4.67776e-102	226.827
ENSG00000267364.1	2.35247	3.19412	36.1563	6.06416e-104	4.81456e-102	226.81
ENSG00000253740.5	-3.27232	3.41361	-36.1338	6.94699e-104	5.48667e-102	226.792
ENSG00000231114.1	-2.78363	3.20099	-36.0732	1.00336e-103	7.88331e-102	226.451
ENSG00000251371.1	-2.05271	2.5661	-36.0702	1.02139e-103	8.0145e-102	226.36
ENSG00000212232.1	2.25148	3.20382	36.081	9.5671e-104	7.52653e-102	226.336
ENSG00000223920.2	-3.10897	3.4478	-36.0442	1.19598e-103	9.35095e-102	226.274
ENSG00000244464.1	-2.63575	3.01407	-36.0231	1.3595e-103	1.05988e-101	226.143
ENSG00000282164.1	1.06891	4.51647	36.0202	1.38367e-103	1.07734e-101	226.124
ENSG00000251171.1	-2.39772	2.79908	-36.0116	1.45694e-103	1.13293e-101	226.054
ENSG00000268078.1	-2.80969	3.1968	-36.0018	1.54629e-103	1.20086e-101	226.019
ENSG00000225612.1	-2.83144	3.12237	-35.998	1.58291e-103	1.22773e-101	225.998
ENSG00000229086.3	-3.4065	3.51578	-35.9796	1.77018e-103	1.37122e-101	225.846
ENSG00000235011.2	-2.25529	2.709	-35.9435	2.20411e-103	1.70082e-101	225.624
ENSG00000250263.1	-2.09115	2.60393	-35.9305	2.38426e-103	1.83515e-101	225.523
ENSG00000232946.1	2.84208	2.50521	35.9097	2.70679e-103	2.07812e-101	225.455
ENSG00000253377.1	-1.89338	2.46987	-35.9079	2.735e-103	2.09711e-101	225.358
ENSG00000172352.5	-3.24988	3.32984	-35.8831	3.18129e-103	2.43314e-101	225.273
ENSG00000253614.1	-2.36178	2.79647	-35.8695	3.45637e-103	2.6402e-101	225.19
ENSG00000213942.3	2.59035	2.42348	35.8604	3.65156e-103	2.78578e-101	225.116
ENSG00000225860.2	-2.70515	3.12572	-35.8487	3.92187e-103	2.98072e-101	225.089
ENSG00000250261.1	-2.8529	3.4572	-35.8411	4.10615e-103	3.10906e-101	225.035
ENSG00000231626.1	-2.32409	2.74624	-35.8436	4.04488e-103	3.0665e-101	225.027
ENSG00000256286.1	-1.93337	2.49438	-35.8509	3.87009e-103	2.94507e-101	225.018
ENSG00000213326.4	1.77587	4.13051	35.8382	4.17984e-103	3.15696e-101	225.005
ENSG00000237267.1	-2.54851	2.92979	-35.8285	4.43422e-103	3.34491e-101	224.959
ENSG00000279065.1	-2.64428	3.08994	-35.7914	5.56004e-103	4.17334e-101	224.735
ENSG00000255335.1	-3.53578	3.5682	-35.7962	5.39706e-103	4.05917e-101	224.705
ENSG00000264216.1	-2.35451	2.81561	-35.7873	5.69911e-103	4.27243e-101	224.691
ENSG00000254584.1	-3.71991	3.69795	-35.7961	5.40123e-103	4.05917e-101	224.669
ENSG00000238007.1	-2.85224	3.17719	-35.7714	6.27987e-103	4.69036e-101	224.621
ENSG00000243238.1	3.30315	2.90295	35.7726	6.23166e-103	4.66011e-101	224.598
ENSG00000178999.12	1.16997	4.97669	35.7834	5.83707e-103	4.37043e-101	224.527
ENSG00000254514.1	-3.4025	3.44307	-35.7558	6.90619e-103	5.1518e-101	224.475
ENSG00000204279.7	-3.21964	3.66427	-35.7374	7.72518e-103	5.74856e-101	224.414
ENSG00000125899.7	-2.65495	2.96957	-35.7363	7.77659e-103	5.77971e-101	224.404
ENSG00000272518.1	1.4258	3.95038	35.7274	8.21033e-103	6.08712e-101	224.293
ENSG00000216621.8	-3.50667	3.64576	-35.7248	8.34042e-103	6.176e-101	224.29
ENSG00000274469.1	-2.26507	2.7153	-35.7214	8.51762e-103	6.2995e-101	224.278
ENSG00000278992.1	-2.06513	2.59118	-35.7187	8.66107e-103	6.39777e-101	224.235
ENSG00000232187.1	1.20419	4.62277	35.7104	9.11105e-103	6.72195e-101	224.224
ENSG00000230403.1	-2.63114	2.96552	-35.6638	1.21041e-102	8.85455e-101	223.962
ENSG00000260378.1	-2.4552	2.85194	-35.6459	1.35074e-102	9.84542e-101	223.84
ENSG00000231610.1	-2.24988	2.76255	-35.6375	1.42163e-102	1.03496e-100	223.769
ENSG00000268845.1	-3.05067	3.49029	-35.6163	1.61768e-102	1.16925e-100	223.677
ENSG00000223910.1	-3.21675	3.49318	-35.6181	1.6002e-102	1.158e-100	223.674
ENSG00000234736.5	-3.44745	3.56042	-35.6145	1.63584e-102	1.18097e-100	223.617
ENSG00000249642.1	-2.70697	3.15125	-35.5832	1.98081e-102	1.42153e-100	223.473
ENSG00000249382.2	-3.4352	3.57786	-35.5858	1.95011e-102	1.40116e-100	223.444
ENSG00000248107.1	-2.42561	2.83012	-35.5799	2.02119e-102	1.44879e-100	223.436
ENSG00000249343.1	-3.3512	3.41334	-35.5773	2.0536e-102	1.47028e-100	223.393
ENSG00000228735.1	-3.08708	3.40357	-35.543	2.53268e-102	1.80049e-100	223.222
ENSG00000266273.1	-2.47347	2.99876	-35.5263	2.80548e-102	1.98742e-100	223.113
ENSG00000233891.7	-3.19721	3.40473	-35.5249	2.83097e-102	2.00314e-100	223.097
ENSG00000229404.5	2.55711	3.19526	35.5316	2.71715e-102	1.92711e-100	223.074
ENSG00000279955.3	-3.11165	3.46003	-35.5119	3.0647e-102	2.16093e-100	223.034
ENSG00000256553.1	2.6424	2.39826	35.5014	3.26788e-102	2.30151e-100	222.937
ENSG00000211789.2	2.87112	2.54466	35.4847	3.62133e-102	2.54157e-100	222.87
ENSG00000234650.5	-2.84905	3.14861	-35.4777	3.77914e-102	2.64618e-100	222.829
ENSG00000258718.1	-2.0874	2.58603	-35.4815	3.69167e-102	2.58793e-100	222.793
ENSG00000230979.3	2.18555	3.37906	35.4917	3.46838e-102	2.43989e-100	222.783
ENSG00000227206.1	-2.60117	2.99042	-35.4658	4.06389e-102	2.83246e-100	222.751
ENSG00000228205.1	1.34774	4.23463	35.4563	4.30778e-102	2.98867e-100	222.693
ENSG00000243181.2	2.41969	2.65221	35.4658	4.06366e-102	2.83246e-100	222.69
ENSG00000213939.4	1.27497	3.94559	35.4616	4.16966e-102	2.89864e-100	222.668
ENSG00000226722.3	-2.91104	3.35327	-35.4496	4.49025e-102	3.10459e-100	222.658
ENSG00000253142.1	-2.57457	2.9206	-35.4504	4.46651e-102	3.09171e-100	222.655
ENSG00000224173.1	-2.93057	3.18979	-35.4472	4.55681e-102	3.14701e-100	222.641
ENSG00000229175.1	-2.49182	2.87898	-35.4448	4.62323e-102	3.18924e-100	222.616
ENSG00000281548.1	-3.15276	3.70389	-35.4344	4.928e-102	3.39174e-100	222.564
ENSG00000228679.1	-2.94577	3.23453	-35.4107	5.6981e-102	3.91731e-100	222.416
ENSG00000220157.4	2.5303	2.54029	35.41	5.72339e-102	3.93023e-100	222.367
ENSG00000279426.1	-2.22177	2.68121	-35.3684	7.38721e-102	5.05556e-100	222.12
ENSG00000240973.1	-2.55837	2.92959	-35.3445	8.55682e-102	5.82962e-100	222.006
ENSG00000226903.1	-2.85849	3.25286	-35.3376	8.92792e-102	6.07561e-100	221.971
ENSG00000258502.5	-2.87231	3.2144	-35.3292	9.397e-102	6.37331e-100	221.92
ENSG00000223586.5	-2.41794	2.84947	-35.3247	9.66394e-102	6.54038e-100	221.875
ENSG00000267413.1	2.4269	3.08096	35.3351	9.06344e-102	6.1609e-100	221.868
ENSG00000223873.1	-2.30593	2.82604	-35.2895	1.19991e-101	8.07478e-100	221.649
ENSG00000204277.1	2.38667	3.0452	35.288	1.211e-101	8.13131e-100	221.56
ENSG00000267506.5	1.59875	4.35442	35.2539	1.49319e-101	9.98175e-100	221.458
ENSG00000225879.1	-3.61688	3.63709	-35.2621	1.42025e-101	9.51518e-100	221.422
ENSG00000205015.1	-2.79087	3.52409	-35.222	1.81729e-101	1.21216e-99	221.247
ENSG00000257553.1	1.13282	4.48042	35.2205	1.83368e-101	1.22174e-99	221.245
ENSG00000117560.7	2.80084	3.31174	35.2195	1.84542e-101	1.22821e-99	221.195
ENSG00000223469.1	-2.35432	2.76983	-35.2019	2.057e-101	1.36752e-99	221.115
ENSG00000224137.1	2.92325	2.82749	35.1444	2.93146e-101	1.9446e-99	220.784
ENSG00000230226.1	-2.35896	2.81006	-35.1073	3.68454e-101	2.43349e-99	220.536
ENSG00000249873.6	-3.72687	3.685	-35.12	3.40719e-101	2.25277e-99	220.519
ENSG00000236052.1	-2.29823	2.72753	-35.0938	4.00463e-101	2.63913e-99	220.444
ENSG00000225437.5	-3.76373	3.68941	-35.0995	3.86762e-101	2.55161e-99	220.381
ENSG00000249747.1	-2.72145	3.04426	-35.0745	4.51195e-101	2.967e-99	220.353
ENSG00000225818.1	-2.13096	2.61248	-35.076	4.47082e-101	2.94315e-99	220.315
ENSG00000256888.5	-3.23681	3.44596	-35.0583	4.98507e-101	3.271e-99	220.227
ENSG00000267777.1	-2.96836	3.22461	-35.0515	5.20073e-101	3.40882e-99	220.206
ENSG00000227029.1	-3.22459	3.41152	-35.0183	6.38371e-101	4.15717e-99	219.979
ENSG00000234988.1	-2.98013	3.26804	-35.0076	6.82159e-101	4.43279e-99	219.935
ENSG00000253314.5	-3.67315	3.64784	-35.0141	6.55341e-101	4.2631e-99	219.873
ENSG00000225498.1	-2.67836	3.31803	-34.9937	7.43063e-101	4.8182e-99	219.844
ENSG00000259998.1	-3.06429	3.37436	-34.9825	7.96558e-101	5.15954e-99	219.78
ENSG00000249545.1	-2.07069	2.57705	-34.9762	8.28455e-101	5.36042e-99	219.693
ENSG00000256343.7	-2.87871	3.18536	-34.9578	9.28069e-101	5.99214e-99	219.632
ENSG00000243480.7	-2.89807	3.36542	-34.9463	9.96767e-101	6.41515e-99	219.562
ENSG00000267591.1	-2.25275	2.70749	-34.9488	9.81403e-101	6.323e-99	219.547
ENSG00000226533.1	-2.95973	3.43744	-34.9265	1.12649e-100	7.2193e-99	219.44
ENSG00000232906.1	2.96041	3.12466	34.9	1.32695e-100	8.46815e-99	219.273
ENSG00000225573.4	1.90083	3.99898	34.9	1.32688e-100	8.46815e-99	219.243
ENSG00000243048.3	-2.85968	3.4519	-34.8922	1.39259e-100	8.8683e-99	219.228
ENSG00000259390.2	-2.68963	3.06129	-34.867	1.62794e-100	1.03562e-98	219.072
ENSG00000267308.1	-2.92969	3.29703	-34.8668	1.63023e-100	1.03598e-98	219.069
ENSG00000236133.1	-2.87043	3.15734	-34.8484	1.82781e-100	1.15789e-98	218.955
ENSG00000224517.6	-1.93244	2.50771	-34.8315	2.02934e-100	1.28288e-98	218.786
ENSG00000259218.5	-2.90266	3.25083	-34.8199	2.18031e-100	1.37544e-98	218.78
ENSG00000204684.2	-3.12276	3.44478	-34.8114	2.29797e-100	1.44815e-98	218.716
ENSG00000236795.1	-2.54527	3.01892	-34.7796	2.80093e-100	1.75961e-98	218.527
ENSG00000261666.1	-2.88437	3.16496	-34.7719	2.93811e-100	1.84388e-98	218.48
ENSG00000216817.1	-2.67057	3.0321	-34.7684	3.00121e-100	1.87958e-98	218.461
ENSG00000248203.1	-2.47239	2.84462	-34.7602	3.15864e-100	1.97613e-98	218.401
ENSG00000241741.1	1.22181	4.47014	34.7557	3.24804e-100	2.02786e-98	218.375
ENSG00000254836.1	-2.55404	2.93139	-34.7549	3.26391e-100	2.03567e-98	218.374
ENSG00000270855.1	-1.92005	2.50027	-34.7574	3.21447e-100	2.00898e-98	218.326
ENSG00000263382.1	-2.51868	2.89411	-34.7464	3.44065e-100	2.14149e-98	218.319
ENSG00000203933.2	-3.84459	3.83693	-34.7477	3.41374e-100	2.12692e-98	218.221
ENSG00000267762.1	-2.32442	2.77595	-34.7234	3.96873e-100	2.46509e-98	218.163
ENSG00000267579.1	-3.6176	3.60459	-34.7204	4.0444e-100	2.50695e-98	218.058
ENSG00000236102.2	-2.30485	2.7483	-34.7041	4.47581e-100	2.76586e-98	218.04
ENSG00000226374.1	-2.84788	3.29992	-34.6995	4.6058e-100	2.84038e-98	218.034
ENSG00000237654.5	-3.2661	3.51179	-34.7024	4.52259e-100	2.79191e-98	218.026
ENSG00000231492.2	-3.05856	3.32371	-34.6817	5.14383e-100	3.16184e-98	217.916
ENSG00000228303.1	-2.26986	2.73915	-34.6808	5.17465e-100	3.17501e-98	217.893
ENSG00000260392.5	-2.72994	3.08364	-34.6756	5.34234e-100	3.26795e-98	217.886
ENSG00000258390.1	-3.12614	3.7059	-34.647	6.38318e-100	3.89284e-98	217.708
ENSG00000279326.1	-2.45878	2.9885	-34.6439	6.50738e-100	3.9606e-98	217.68
ENSG00000279034.1	-2.42434	2.85449	-34.6383	6.73728e-100	4.0964e-98	217.643
ENSG00000078589.12	2.8655	3.1924	34.6286	7.1599e-100	4.34899e-98	217.581
ENSG00000279676.1	-3.01247	3.27355	-34.6267	7.24356e-100	4.3954e-98	217.573
ENSG00000189057.10	1.23668	4.53031	34.6154	7.7714e-100	4.71096e-98	217.496
ENSG00000267235.2	-1.85397	2.46574	-34.6069	8.19252e-100	4.95631e-98	217.388
ENSG00000149443.7	-3.04241	3.43404	-34.5876	9.24104e-100	5.5573e-98	217.335
ENSG00000280262.1	-3.6782	3.77249	-34.5884	9.1944e-100	5.53475e-98	217.273
ENSG00000185662.8	-3.53727	3.58567	-34.5811	9.62451e-100	5.78216e-98	217.216
ENSG00000170983.3	-2.73432	3.0343	-34.558	1.11138e-99	6.66368e-98	217.155
ENSG00000223504.1	-2.58706	3.0567	-34.5499	1.1685e-99	6.99228e-98	217.1
ENSG00000255171.5	-2.4552	2.83401	-34.5306	1.31861e-99	7.86717e-98	216.975
ENSG00000232327.4	-2.49649	2.90732	-34.5187	1.41971e-99	8.4454e-98	216.904
ENSG00000229578.2	-2.80765	3.14928	-34.5168	1.43662e-99	8.53761e-98	216.898
ENSG00000225067.4	2.0584	3.48965	34.532	1.3069e-99	7.80503e-98	216.887
ENSG00000265163.1	-2.66888	3.02114	-34.4957	1.63914e-99	9.71248e-98	216.767
ENSG00000257985.1	-2.99639	3.30577	-34.4946	1.65042e-99	9.76977e-98	216.755
ENSG00000236292.1	-2.93504	3.18563	-34.4885	1.71383e-99	1.01253e-97	216.717
ENSG00000249228.1	-3.11928	3.61646	-34.4784	1.82581e-99	1.07659e-97	216.659
ENSG00000251059.5	-2.99016	3.20444	-34.4663	1.9692e-99	1.16001e-97	216.576
ENSG00000181524.6	1.07464	4.52881	34.457	2.08617e-99	1.22652e-97	216.507
ENSG00000258747.1	-2.96495	3.27785	-34.446	2.23519e-99	1.30905e-97	216.451
ENSG00000227313.1	-2.42337	2.94808	-34.4463	2.2307e-99	1.30768e-97	216.449
ENSG00000250340.1	-2.11481	2.62081	-34.4496	2.18486e-99	1.2833e-97	216.44
ENSG00000183876.8	1.23587	4.67562	34.436	2.37857e-99	1.39167e-97	216.346
ENSG00000281179.1	2.72966	2.56816	34.4064	2.86284e-99	1.66855e-97	216.202
ENSG00000270505.1	2.72966	2.56816	34.4064	2.86284e-99	1.66855e-97	216.202
ENSG00000228308.1	-2.87659	3.34879	-34.4007	2.96719e-99	1.72605e-97	216.174
ENSG00000259213.1	-3.3963	3.48658	-34.4	2.9791e-99	1.73131e-97	216.105
ENSG00000260668.1	2.57866	2.46513	34.3908	3.15648e-99	1.83264e-97	216.086
ENSG00000280359.1	-2.81229	3.1413	-34.3745	3.49321e-99	2.02426e-97	216.011
ENSG00000245954.6	2.87335	2.73363	34.3707	3.57753e-99	2.06743e-97	215.987
ENSG00000255272.1	-1.98569	2.55893	-34.3772	3.43471e-99	1.99226e-97	215.976
ENSG00000229012.1	-2.27831	2.76167	-34.3533	3.98912e-99	2.29842e-97	215.859
ENSG00000257456.1	-2.30594	2.74385	-34.3526	4.00611e-99	2.30601e-97	215.855
ENSG00000234967.1	-3.06911	3.33693	-34.347	4.15077e-99	2.38701e-97	215.826
ENSG00000257748.1	-2.64243	3.00296	-34.3384	4.37897e-99	2.51346e-97	215.786
ENSG00000233729.1	-3.59418	3.70476	-34.3283	4.66643e-99	2.67339e-97	215.661
ENSG00000205846.3	2.688	3.12748	34.3159	5.0429e-99	2.88634e-97	215.62
ENSG00000251391.4	-2.44508	2.84538	-34.3129	5.13838e-99	2.9382e-97	215.618
ENSG00000253520.1	2.13537	3.46612	34.2899	5.93351e-99	3.38009e-97	215.387
ENSG00000270062.1	2.27407	2.9793	34.2897	5.94219e-99	3.38185e-97	215.379
ENSG00000233047.5	-2.77993	3.08211	-34.2636	6.99542e-99	3.96263e-97	215.318
ENSG00000244247.1	-2.57815	2.98173	-34.2371	8.25972e-99	4.66135e-97	215.15
ENSG00000237062.1	-2.33964	2.75517	-34.2363	8.30381e-99	4.68186e-97	215.131
ENSG00000237716.1	-2.00611	2.55193	-34.2404	8.09422e-99	4.57222e-97	215.123
ENSG00000256684.1	-2.37727	2.78813	-34.224	8.96682e-99	5.04999e-97	215.058
ENSG00000229717.2	-2.25528	2.72313	-34.2166	9.39211e-99	5.2807e-97	215.002
ENSG00000230402.2	-2.34611	2.76628	-34.2069	9.9866e-99	5.59797e-97	214.948
ENSG00000266908.1	-2.87041	3.26762	-34.1977	1.05792e-98	5.92064e-97	214.904
ENSG00000248143.1	-2.2762	2.73923	-34.1928	1.09103e-98	6.10027e-97	214.855
ENSG00000211797.2	2.91285	2.53677	34.1861	1.13747e-98	6.35407e-97	214.833
ENSG00000238212.2	-2.74741	3.32379	-34.181	1.17448e-98	6.55478e-97	214.8
ENSG00000251506.1	-1.91268	2.48255	-34.1648	1.3002e-98	7.23636e-97	214.641
ENSG00000159166.13	1.40861	4.73871	34.165	1.29872e-98	7.23478e-97	214.64
ENSG00000273102.1	2.68193	2.82753	34.1401	1.51833e-98	8.42713e-97	214.538
ENSG00000229262.1	-1.78713	2.42452	-34.1424	1.49708e-98	8.31686e-97	214.49
ENSG00000240152.2	-2.25837	2.70833	-34.1307	1.61113e-98	8.91765e-97	214.463
ENSG00000256172.1	-2.58179	3.01276	-34.1251	1.66848e-98	9.22665e-97	214.448
ENSG00000257784.1	-3.46409	3.54339	-34.1351	1.56675e-98	8.6879e-97	214.439
ENSG00000250772.5	-2.80164	3.12945	-34.0979	1.97963e-98	1.09174e-96	214.279
ENSG00000242111.1	-2.90743	3.25003	-34.0965	1.9974e-98	1.10053e-96	214.264
ENSG00000226655.1	-2.05944	2.59296	-34.0985	1.97166e-98	1.08833e-96	214.243
ENSG00000203795.2	-3.54675	3.60612	-34.0842	2.1583e-98	1.18703e-96	214.106
ENSG00000273445.1	2.89105	2.63776	34.0689	2.37564e-98	1.30065e-96	214.098
ENSG00000254443.1	-2.75115	3.21539	-34.0576	2.5506e-98	1.3914e-96	214.027
ENSG00000225329.3	1.09586	4.51869	34.0581	2.54324e-98	1.38989e-96	214.01
ENSG00000214199.3	2.12992	3.90639	34.0503	2.67077e-98	1.45302e-96	213.945
ENSG00000273786.1	2.18161	3.10702	34.0577	2.54923e-98	1.3914e-96	213.887
ENSG00000258438.3	-2.55579	2.9439	-34.0353	2.93428e-98	1.59209e-96	213.885
ENSG00000279523.1	-3.70074	3.73986	-34.0512	2.65564e-98	1.44609e-96	213.882
ENSG00000244073.1	2.20072	2.95042	34.0466	2.73286e-98	1.48547e-96	213.852
ENSG00000266985.1	-3.1526	3.49293	-34.0248	3.13515e-98	1.69956e-96	213.804
ENSG00000226715.1	-2.52624	2.92312	-34.0163	3.30764e-98	1.78985e-96	213.764
ENSG00000250032.1	-2.28688	2.74913	-34.0161	3.31265e-98	1.79096e-96	213.748
ENSG00000249106.1	-3.04954	3.38021	-34.0111	3.41843e-98	1.8465e-96	213.728
ENSG00000235143.1	-2.15433	2.63809	-33.9987	3.69472e-98	1.99218e-96	213.626
ENSG00000223597.2	-3.46763	3.50433	-34.0038	3.57857e-98	1.93128e-96	213.606
ENSG00000242208.1	2.60584	2.47368	33.9689	4.45815e-98	2.40168e-96	213.451
ENSG00000188585.6	-2.27687	2.73529	-33.9499	5.02519e-98	2.69994e-96	213.331
ENSG00000260157.3	-2.7321	3.35261	-33.9334	5.57777e-98	2.98887e-96	213.244
ENSG00000183318.11	-3.31842	3.68314	-33.8944	7.13142e-98	3.80791e-96	212.987
ENSG00000229454.1	-2.71192	3.05264	-33.871	8.26944e-98	4.41168e-96	212.853
ENSG00000237569.1	-2.435	2.84291	-33.865	8.58834e-98	4.56972e-96	212.808
ENSG00000225479.1	-2.26148	2.72802	-33.8662	8.51865e-98	4.53663e-96	212.804
ENSG00000228797.2	2.08188	3.64182	33.8556	9.11187e-98	4.83977e-96	212.69
ENSG00000251081.1	-2.62198	3.01969	-33.8091	1.22244e-97	6.46464e-96	212.462
ENSG00000267097.1	-3.25912	3.57617	-33.7988	1.30445e-97	6.88027e-96	212.384
ENSG00000172156.3	3.00841	2.61904	33.7966	1.3229e-97	6.97149e-96	212.379
ENSG00000236306.2	-3.16862	3.36792	-33.7989	1.30344e-97	6.88027e-96	212.37
ENSG00000211793.2	2.83093	2.47002	33.7863	1.41173e-97	7.43312e-96	212.318
ENSG00000226249.1	-2.9041	3.32927	-33.7722	1.54339e-97	8.11933e-96	212.227
ENSG00000231902.1	-2.93088	3.23296	-33.7706	1.55898e-97	8.19419e-96	212.213
ENSG00000260102.1	-2.76759	3.29428	-33.7643	1.62289e-97	8.51529e-96	212.18
ENSG00000135094.10	1.6754	4.16913	33.7609	1.6579e-97	8.68397e-96	212.154
ENSG00000229565.1	-2.23933	2.71791	-33.7619	1.64684e-97	8.63348e-96	212.146
ENSG00000267012.1	-2.52736	2.9267	-33.756	1.70956e-97	8.94681e-96	212.125
ENSG00000234009.1	1.25186	4.30522	33.7429	1.8572e-97	9.6776e-96	212.045
ENSG00000277527.1	-2.32962	2.78462	-33.74	1.892e-97	9.85044e-96	212.014
ENSG00000229188.2	-2.06992	2.61146	-33.7369	1.93001e-97	1.00397e-95	211.972
ENSG00000266977.1	-2.56121	2.98004	-33.7287	2.03269e-97	1.05557e-95	211.954
ENSG00000224918.1	-2.51076	2.91117	-33.7189	2.16265e-97	1.12017e-95	211.891
ENSG00000171478.7	-3.77988	3.65426	-33.7436	1.84996e-97	9.64817e-96	211.89
ENSG00000224048.5	-3.52495	3.61558	-33.7278	2.04425e-97	1.06066e-95	211.865
ENSG00000265964.1	-2.66589	3.09177	-33.7124	2.25341e-97	1.16518e-95	211.852
ENSG00000253141.1	-2.67434	3.24896	-33.699	2.45341e-97	1.26536e-95	211.765
ENSG00000253644.1	-1.98711	2.52606	-33.7026	2.39754e-97	1.23759e-95	211.746
ENSG00000255714.1	-1.80238	2.44831	-33.6908	2.58362e-97	1.33138e-95	211.656
ENSG00000151790.8	1.51684	4.2763	33.6608	3.12469e-97	1.60066e-95	211.526
ENSG00000258196.1	-2.17917	2.70434	-33.6616	3.10867e-97	1.5938e-95	211.508
ENSG00000234265.1	-3.76369	3.76376	-33.6761	2.83524e-97	1.45608e-95	211.501
ENSG00000233586.1	1.87495	3.19228	33.6782	2.7977e-97	1.43802e-95	211.458
ENSG00000261382.1	-2.46758	2.89905	-33.6386	3.59747e-97	1.83662e-95	211.381
ENSG00000257009.1	-2.58758	2.96678	-33.6297	3.80592e-97	1.93813e-95	211.328
ENSG00000249290.5	-2.30478	2.75694	-33.5985	4.63685e-97	2.35533e-95	211.119
ENSG00000211706.2	2.72511	2.50098	33.5957	4.72003e-97	2.39557e-95	211.109
ENSG00000279413.1	1.17361	4.47228	33.5914	4.85055e-97	2.45769e-95	211.072
ENSG00000177191.2	1.32418	4.32851	33.5468	6.43907e-97	3.25711e-95	210.803
ENSG00000253455.1	-2.70125	3.30998	-33.5417	6.65254e-97	3.35948e-95	210.769
ENSG00000272406.1	-2.49133	2.95943	-33.5399	6.7264e-97	3.39394e-95	210.757
ENSG00000257137.5	-3.52528	3.63434	-33.5311	7.11368e-97	3.58636e-95	210.63
ENSG00000233079.1	-2.4761	2.88677	-33.5175	7.75709e-97	3.90098e-95	210.615
ENSG00000259320.1	-2.44229	2.87876	-33.5113	8.06927e-97	4.04788e-95	210.574
ENSG00000259749.1	-2.83299	3.58837	-33.5064	8.32254e-97	4.17147e-95	210.542
ENSG00000230190.1	-2.83922	3.17629	-33.5053	8.3818e-97	4.1977e-95	210.537
ENSG00000253643.5	-3.75836	3.7449	-33.5254	7.3791e-97	3.71707e-95	210.533
ENSG00000257510.1	-2.50451	2.88905	-33.4804	9.82219e-97	4.91093e-95	210.38
ENSG00000259701.1	-2.2566	2.71898	-33.4713	1.04055e-96	5.19402e-95	210.309
ENSG00000246528.3	2.58112	2.65061	33.4549	1.15474e-96	5.75451e-95	210.204
ENSG00000221813.3	-1.88084	2.4782	-33.4534	1.1658e-96	5.80482e-95	210.162
ENSG00000254242.1	-2.95127	3.24441	-33.4458	1.22365e-96	6.08286e-95	210.151
ENSG00000168484.12	-2.83283	3.69053	-33.4156	1.48276e-96	7.35278e-95	209.94
ENSG00000179934.6	2.8264	2.77811	33.4029	1.60806e-96	7.96761e-95	209.89
ENSG00000267262.1	-2.88879	3.27442	-33.4021	1.61677e-96	8.00421e-95	209.881
ENSG00000237986.2	-2.78072	3.09059	-33.3996	1.64269e-96	8.12588e-95	209.867
ENSG00000259591.1	-3.25062	3.51222	-33.3901	1.74467e-96	8.62328e-95	209.767
ENSG00000184148.3	-3.25943	3.52539	-33.3875	1.77357e-96	8.75898e-95	209.766
ENSG00000213547.3	-3.00289	3.35748	-33.3701	1.98154e-96	9.77009e-95	209.668
ENSG00000229869.1	-2.52557	3.09231	-33.3621	2.08593e-96	1.02765e-94	209.628
ENSG00000188525.3	-2.70295	3.39561	-33.3614	2.09507e-96	1.03047e-94	209.621
ENSG00000226203.1	-2.6944	3.12341	-33.3569	2.15592e-96	1.05868e-94	209.598
ENSG00000271593.1	-2.88739	3.50902	-33.3545	2.18878e-96	1.07307e-94	209.583
ENSG00000217624.2	2.16947	3.34871	33.3567	2.15881e-96	1.05924e-94	209.509
ENSG00000254687.1	-2.45005	2.96561	-33.3297	2.56407e-96	1.25503e-94	209.421
ENSG00000215895.4	2.45215	2.69773	33.327	2.60828e-96	1.2746e-94	209.378
ENSG00000227564.2	-2.41342	2.87193	-33.3176	2.76914e-96	1.35103e-94	209.343
ENSG00000258254.1	-2.70324	3.02216	-33.3048	3.00511e-96	1.46379e-94	209.266
ENSG00000271180.1	-2.31219	2.90738	-33.3008	3.08338e-96	1.4995e-94	209.229
ENSG00000267746.1	-2.5778	2.99173	-33.2869	3.36856e-96	1.63688e-94	209.152
ENSG00000280122.1	2.64799	2.94411	33.2692	3.77137e-96	1.82821e-94	209.032
ENSG00000198022.6	-2.13149	2.68359	-33.2615	3.96053e-96	1.91837e-94	208.968
ENSG00000237992.1	-2.55068	2.95797	-33.2514	4.22559e-96	2.04185e-94	208.925
ENSG00000254049.1	-2.27473	2.72488	-33.2533	4.1757e-96	2.01936e-94	208.925
ENSG00000254092.1	-3.06722	3.3842	-33.2406	4.52742e-96	2.18247e-94	208.837
ENSG00000241409.1	-2.61121	3.11394	-33.2359	4.6639e-96	2.24468e-94	208.827
ENSG00000274652.1	3.20345	2.77193	33.2369	4.63528e-96	2.23268e-94	208.786
ENSG00000211810.3	2.76951	2.40444	33.2012	5.82195e-96	2.78873e-94	208.602
ENSG00000261040.6	2.46701	3.26839	33.2064	5.63364e-96	2.70495e-94	208.577
ENSG00000226829.1	-1.80325	2.41497	-33.201	5.83244e-96	2.79154e-94	208.552
ENSG00000234162.1	-2.51127	2.94067	-33.1864	6.40023e-96	3.05723e-94	208.511
ENSG00000250357.1	-1.84356	2.43938	-33.1829	6.54608e-96	3.12076e-94	208.44
ENSG00000253894.1	-2.79155	3.17024	-33.1715	7.04208e-96	3.35194e-94	208.413
ENSG00000205442.12	-3.67139	3.67102	-33.1864	6.4027e-96	3.05723e-94	208.383
ENSG00000230638.4	2.14158	3.21804	33.1701	7.1042e-96	3.3762e-94	208.3
ENSG00000234634.1	-2.35162	2.79095	-33.1477	8.19713e-96	3.88949e-94	208.257
ENSG00000257741.5	-3.21252	3.44996	-33.1445	8.36599e-96	3.96334e-94	208.213
ENSG00000251018.2	-2.92964	3.2747	-33.1383	8.70534e-96	4.11771e-94	208.194
ENSG00000233321.1	-2.76029	3.13536	-33.1307	9.14124e-96	4.31378e-94	208.154
ENSG00000137078.8	2.6951	3.60275	33.1343	8.93125e-96	4.21798e-94	208.145
ENSG00000269926.1	3.46549	2.7394	33.1444	8.37241e-96	3.96334e-94	208.142
ENSG00000254659.2	-1.89594	2.47164	-33.1249	9.48568e-96	4.47283e-94	208.075
ENSG00000241431.1	1.95665	3.8377	33.1185	9.88639e-96	4.65815e-94	208.044
ENSG00000241572.1	-2.82938	3.24567	-33.0869	1.20976e-95	5.67791e-94	207.873
ENSG00000269904.2	1.89981	3.35418	33.0924	1.16825e-95	5.48732e-94	207.793
ENSG00000267252.5	-3.68576	3.67236	-33.0689	1.35808e-95	6.35923e-94	207.627
ENSG00000240086.5	2.6025	2.91348	33.0386	1.64869e-95	7.69025e-94	207.554
ENSG00000205871.5	1.88409	3.1831	33.0489	1.54352e-95	7.22197e-94	207.476
ENSG00000249478.1	-2.51961	3.01934	-33.019	1.8698e-95	8.6881e-94	207.441
ENSG00000225919.1	-2.10143	2.61565	-33.0019	2.08705e-95	9.66359e-94	207.307
ENSG00000229697.2	-3.57359	3.7515	-32.9987	2.1304e-95	9.8536e-94	207.257
ENSG00000255565.1	-2.53535	2.97539	-32.9847	2.33032e-95	1.077e-93	207.221
ENSG00000176584.15	-2.50589	3.17953	-32.9771	2.44705e-95	1.12837e-93	207.166
ENSG00000274319.1	-1.61949	2.30387	-32.9818	2.37342e-95	1.09608e-93	207.145
ENSG00000237119.1	-2.60867	3.11607	-32.9707	2.54884e-95	1.17351e-93	207.132
ENSG00000235122.3	-3.19787	3.58572	-32.9654	2.63749e-95	1.21156e-93	207.085
ENSG00000225705.2	-2.85616	3.25829	-32.9554	2.81285e-95	1.29114e-93	207.028
ENSG00000236894.2	-2.25338	2.73115	-32.945	3.00579e-95	1.37865e-93	206.956
ENSG00000230704.1	-2.68619	3.0543	-32.9417	3.07163e-95	1.40672e-93	206.945
ENSG00000213438.2	-2.99284	3.58934	-32.9404	3.09661e-95	1.41709e-93	206.938
ENSG00000264026.1	-2.89319	3.27983	-32.936	3.18567e-95	1.45674e-93	206.905
ENSG00000272575.5	-2.25485	2.70859	-32.9355	3.1952e-95	1.45943e-93	206.894
ENSG00000248529.5	-3.44594	3.61218	-32.9223	3.47819e-95	1.58452e-93	206.745
ENSG00000226627.1	-3.1502	3.51141	-32.9042	3.90862e-95	1.77392e-93	206.69
ENSG00000129195.15	1.47702	4.57816	32.9058	3.86895e-95	1.7612e-93	206.683
ENSG00000232031.1	-2.07942	2.60204	-32.9044	3.90303e-95	1.77271e-93	206.682
ENSG00000225552.1	-1.81374	2.43606	-32.9053	3.8804e-95	1.76466e-93	206.666
ENSG00000198284.9	-3.26224	3.45408	-32.8951	4.14384e-95	1.87786e-93	206.588
ENSG00000077092.18	1.18068	4.8098	32.9052	3.88237e-95	1.76466e-93	206.584
ENSG00000259611.1	-2.67218	3.46658	-32.8864	4.38127e-95	1.98249e-93	206.584
ENSG00000259290.1	-2.359	2.8051	-32.8766	4.66716e-95	2.10712e-93	206.522
ENSG00000237556.1	-2.61255	2.98219	-32.8694	4.88682e-95	2.203e-93	206.482
ENSG00000237092.1	-2.3563	2.80698	-32.8692	4.89419e-95	2.20468e-93	206.475
ENSG00000258874.1	-3.20694	3.34783	-32.8689	4.90233e-95	2.2067e-93	206.426
ENSG00000234300.1	-3.18134	3.45815	-32.8633	5.08294e-95	2.2846e-93	206.411
ENSG00000027869.11	1.37418	4.55871	32.8584	5.24447e-95	2.35022e-93	206.379
ENSG00000224808.1	-1.63785	2.31561	-32.8596	5.20634e-95	2.3366e-93	206.364
ENSG00000230164.1	-2.13338	2.68309	-32.8509	5.5067e-95	2.46409e-93	206.343
ENSG00000213757.3	1.72395	3.58466	32.8586	5.23842e-95	2.34925e-93	206.329
ENSG00000268595.1	-2.36956	2.87105	-32.8442	5.74934e-95	2.56886e-93	206.316
ENSG00000197503.4	-3.16038	3.65731	-32.8294	6.32376e-95	2.81927e-93	206.219
ENSG00000255814.1	-2.10229	2.6196	-32.8266	6.43535e-95	2.86691e-93	206.185
ENSG00000248692.5	-2.79087	3.11481	-32.8199	6.72128e-95	2.9833e-93	206.16
ENSG00000239930.2	-3.00346	3.44996	-32.8201	6.71082e-95	2.98085e-93	206.159
ENSG00000248223.1	-1.89907	2.48572	-32.8089	7.21281e-95	3.1921e-93	206.055
ENSG00000265788.1	-3.85421	3.74376	-32.826	6.46041e-95	2.87595e-93	206.03
ENSG00000274576.2	3.28065	2.67765	32.7945	7.91295e-95	3.4994e-93	205.932
ENSG00000238022.1	-3.23972	3.42685	-32.7765	8.88549e-95	3.92089e-93	205.842
ENSG00000224406.5	-3.25467	3.52745	-32.7741	9.02914e-95	3.98138e-93	205.834
ENSG00000204007.6	-3.0655	3.37178	-32.768	9.38989e-95	4.13442e-93	205.806
ENSG00000279243.1	-2.21592	2.74945	-32.7617	9.77795e-95	4.30216e-93	205.778
ENSG00000233533.1	-2.17342	2.67135	-32.7516	1.0435e-94	4.58127e-93	205.709
ENSG00000225924.1	-2.61704	3.01882	-32.7448	1.08992e-94	4.78158e-93	205.682
ENSG00000254938.1	-2.52084	2.93414	-32.7343	1.16658e-94	5.11046e-93	205.614
ENSG00000228680.1	-2.71096	3.07045	-32.7321	1.18342e-94	5.17678e-93	205.598
ENSG00000265128.1	-2.21104	2.69141	-32.7322	1.18224e-94	5.17535e-93	205.587
ENSG00000249066.1	-1.73854	2.37607	-32.736	1.15361e-94	5.05731e-93	205.576
ENSG00000211637.2	3.32575	3.02293	32.7311	1.19072e-94	5.20494e-93	205.547
ENSG00000100079.6	3.09261	3.41529	32.7243	1.24444e-94	5.43582e-93	205.536
ENSG00000250316.1	-2.23475	2.76753	-32.7234	1.25189e-94	5.46443e-93	205.532
ENSG00000249782.1	-2.19486	2.6885	-32.7169	1.30478e-94	5.69118e-93	205.488
ENSG00000226938.1	-2.21879	2.68559	-32.7098	1.36604e-94	5.94979e-93	205.444
ENSG00000176515.1	-2.98211	3.29892	-32.7054	1.40588e-94	6.11894e-93	205.414
ENSG00000259966.5	-2.19445	2.69066	-32.7036	1.42195e-94	6.17997e-93	205.403
ENSG00000215512.9	-3.22594	3.66556	-32.6999	1.45602e-94	6.31896e-93	205.384
ENSG00000226031.5	2.06972	3.59667	32.6946	1.50748e-94	6.53759e-93	205.305
ENSG00000258098.1	-2.32344	2.78963	-32.6766	1.69314e-94	7.31132e-93	205.236
ENSG00000267399.1	-1.66247	2.33082	-32.6805	1.65026e-94	7.14657e-93	205.216
ENSG00000258068.1	-2.68418	3.09776	-32.6584	1.90397e-94	8.21586e-93	205.125
ENSG00000273957.1	-2.61889	3.06199	-32.6547	1.95032e-94	8.40387e-93	205.101
ENSG00000215881.3	-2.00465	2.5641	-32.6569	1.92259e-94	8.29032e-93	205.087
ENSG00000237702.2	2.86932	2.51589	32.6435	2.09652e-94	9.0082e-93	205.028
ENSG00000221900.5	-3.79015	3.81267	-32.6356	2.20609e-94	9.47223e-93	204.834
ENSG00000279295.1	-2.49126	2.87293	-32.6039	2.70751e-94	1.15677e-92	204.773
ENSG00000267269.1	-2.22824	2.70508	-32.6043	2.70093e-94	1.15559e-92	204.764
ENSG00000256906.1	-3.51922	3.75429	-32.6089	2.62185e-94	1.12335e-92	204.755
ENSG00000257129.1	-3.37878	3.73877	-32.604	2.70525e-94	1.15662e-92	204.743
ENSG00000211799.3	2.43217	2.96116	32.5916	2.93096e-94	1.24959e-92	204.661
ENSG00000248572.5	-3.0169	3.29183	-32.5821	3.11682e-94	1.32696e-92	204.613
ENSG00000259841.6	-2.7818	3.21645	-32.5438	3.99182e-94	1.69472e-92	204.382
ENSG00000228643.1	-2.39927	3.37477	-32.5341	4.25164e-94	1.80376e-92	204.286
ENSG00000237374.5	-2.11978	2.6102	-32.5054	5.12064e-94	2.17091e-92	204.119
ENSG00000255512.1	-1.91927	2.5007	-32.5048	5.13906e-94	2.17719e-92	204.101
ENSG00000251260.1	-2.43442	2.87494	-32.4937	5.52433e-94	2.33714e-92	204.061
ENSG00000257725.1	-2.07849	2.61438	-32.4905	5.63981e-94	2.38433e-92	204.02
ENSG00000260573.1	-2.56248	2.9336	-32.414	9.25891e-94	3.89531e-92	203.546
ENSG00000260827.1	-3.72086	3.69493	-32.4291	8.39246e-94	3.53324e-92	203.497
ENSG00000259103.1	-2.28726	2.75185	-32.403	9.9411e-94	4.16782e-92	203.469
ENSG00000261648.1	-2.55723	2.97346	-32.4007	1.00887e-93	4.22094e-92	203.461
ENSG00000258854.1	-2.48823	3.05856	-32.3954	1.04432e-93	4.36623e-92	203.425
ENSG00000225084.1	-3.58566	3.71367	-32.4073	9.66643e-94	4.05829e-92	203.418
ENSG00000228189.4	-3.4243	3.66571	-32.4013	1.00494e-93	4.20738e-92	203.411
ENSG00000227008.2	1.54033	4.1201	32.3898	1.08319e-93	4.52249e-92	203.388
ENSG00000226320.5	-2.21582	2.71635	-32.3866	1.1058e-93	4.61369e-92	203.359
ENSG00000274766.1	-2.39449	2.92137	-32.3785	1.1657e-93	4.85026e-92	203.315
ENSG00000256732.1	-3.55417	3.67789	-32.3849	1.11822e-93	4.66232e-92	203.269
ENSG00000236056.1	2.7216	3.35778	32.3636	1.28415e-93	5.33575e-92	203.196
ENSG00000253147.5	-3.39141	3.5781	-32.3379	1.51731e-93	6.29158e-92	202.988
ENSG00000250801.1	-2.83797	3.32431	-32.3117	1.79854e-93	7.43733e-92	202.881
ENSG00000213063.3	-3.0352	3.38657	-32.3083	1.83836e-93	7.59678e-92	202.836
ENSG00000237460.2	-2.52128	2.9682	-32.2963	1.9882e-93	8.19917e-92	202.784
ENSG00000236720.1	-2.50553	2.93362	-32.2902	2.06855e-93	8.51895e-92	202.744
ENSG00000253554.5	2.45672	2.53866	32.2922	2.04146e-93	8.41308e-92	202.734
ENSG00000224700.2	-2.74107	3.21169	-32.2831	2.16594e-93	8.91393e-92	202.697
ENSG00000072315.3	2.81353	3.28512	32.2773	2.24987e-93	9.25309e-92	202.647
ENSG00000279503.1	-2.50066	2.97055	-32.2563	2.57895e-93	1.05562e-91	202.524
ENSG00000270204.1	-2.04049	2.58102	-32.2406	2.85561e-93	1.1665e-91	202.401
ENSG00000271945.1	-2.67056	3.63915	-32.2428	2.81465e-93	1.15132e-91	202.399
ENSG00000227525.4	2.43628	2.42094	32.2406	2.85558e-93	1.1665e-91	202.394
ENSG00000223942.1	-2.45854	2.88744	-32.2244	3.17263e-93	1.29251e-91	202.316
ENSG00000233605.2	-3.19899	3.47221	-32.2273	3.11402e-93	1.27034e-91	202.297
ENSG00000249239.2	-3.17171	3.37912	-32.2288	3.08471e-93	1.25924e-91	202.295
ENSG00000226506.5	-2.96207	3.31319	-32.2188	3.29089e-93	1.33889e-91	202.261
ENSG00000278464.1	-2.97376	3.50332	-32.2116	3.44962e-93	1.40252e-91	202.232
ENSG00000164265.8	3.43941	3.17108	32.1932	3.88747e-93	1.57525e-91	202.08
ENSG00000211788.2	2.71159	2.55939	32.1806	4.2215e-93	1.70945e-91	202.031
ENSG00000231876.7	-2.90133	3.30572	-32.1749	4.3812e-93	1.77293e-91	201.981
ENSG00000225209.1	-2.17201	2.66091	-32.1566	4.93483e-93	1.99297e-91	201.864
ENSG00000263342.1	-2.74005	3.10687	-32.1425	5.40847e-93	2.17844e-91	201.779
ENSG00000242973.6	-2.94419	3.47542	-32.1241	6.09837e-93	2.44817e-91	201.661
ENSG00000198580.7	1.92283	3.19775	32.1418	5.43365e-93	2.18712e-91	201.66
ENSG00000257095.1	-2.65093	3.07535	-32.122	6.18375e-93	2.47916e-91	201.65
ENSG00000183298.5	2.01831	3.42732	32.1299	5.87301e-93	2.35926e-91	201.633
ENSG00000226329.2	2.31983	3.60326	32.123	6.14354e-93	2.46467e-91	201.625
ENSG00000232667.9	-3.05312	3.33992	-32.1126	6.57364e-93	2.63198e-91	201.565
ENSG00000224286.5	-2.63753	3.52739	-32.0936	7.44337e-93	2.97037e-91	201.438
ENSG00000261797.1	-2.47186	2.92586	-32.0851	7.86804e-93	3.13571e-91	201.41
ENSG00000267694.1	-1.64208	2.31824	-32.0886	7.6902e-93	3.06685e-91	201.39
ENSG00000211721.2	2.82825	2.61661	32.0796	8.15405e-93	3.24756e-91	201.372
ENSG00000254048.1	-2.40222	2.85502	-32.0453	1.02012e-92	4.04425e-91	201.15
ENSG00000060140.8	1.50013	4.29914	32.0454	1.01927e-92	4.04354e-91	201.149
ENSG00000270610.1	-2.56346	3.10163	-32.0402	1.05478e-92	4.17891e-91	201.118
ENSG00000237594.2	1.3907	4.06402	32.0354	1.08797e-92	4.30479e-91	201.083
ENSG00000228213.5	-2.16451	2.67866	-32.0339	1.09862e-92	4.34409e-91	201.066
ENSG00000225424.1	-2.09262	2.64768	-32.0319	1.11338e-92	4.39482e-91	201.048
ENSG00000260478.1	-1.82652	2.45013	-32.0319	1.11363e-92	4.39482e-91	201.03
ENSG00000227940.1	-2.71908	3.04954	-32.0206	1.19866e-92	4.7242e-91	200.986
ENSG00000169777.6	-2.58655	3.27976	-32.0202	1.20184e-92	4.73366e-91	200.984
ENSG00000243150.5	-3.71778	3.84081	-32.0243	1.17026e-92	4.61527e-91	200.921
ENSG00000267407.1	-2.223	2.69277	-32.0112	1.27466e-92	5.01395e-91	200.921
ENSG00000236673.5	2.87055	2.51368	32.0005	1.36703e-92	5.36333e-91	200.857
ENSG00000253205.5	-2.79228	3.18889	-31.9961	1.40672e-92	5.51546e-91	200.825
ENSG00000186827.10	1.35509	4.52919	31.9778	1.5861e-92	6.2067e-91	200.674
ENSG00000240864.3	3.32631	3.0381	31.9611	1.76879e-92	6.9082e-91	200.554
ENSG00000250668.1	-1.86949	2.5043	-31.9295	2.17534e-92	8.46872e-91	200.366
ENSG00000248510.2	2.42113	2.96244	31.9269	2.21201e-92	8.60593e-91	200.351
ENSG00000225870.1	-2.48534	3.05239	-31.9179	2.34711e-92	9.11981e-91	200.32
ENSG00000233145.1	-3.38402	3.46327	-31.9307	2.15848e-92	8.40848e-91	200.308
ENSG00000226564.1	1.14815	4.50709	31.9209	2.30149e-92	8.94832e-91	200.303
ENSG00000229266.1	-3.95417	3.86145	-31.9395	2.03713e-92	7.94087e-91	200.271
ENSG00000235687.8	-2.63285	3.4458	-31.9065	2.52834e-92	9.81768e-91	200.232
ENSG00000225122.1	-1.83591	2.47611	-31.9058	2.53931e-92	9.85396e-91	200.211
ENSG00000276963.1	-2.48627	2.97432	-31.8924	2.77372e-92	1.07498e-90	200.153
ENSG00000250190.1	-2.70869	3.06927	-31.8567	3.50367e-92	1.35441e-90	199.915
ENSG00000227098.1	-2.84338	3.2226	-31.8465	3.74556e-92	1.44607e-90	199.847
ENSG00000229154.1	-2.54893	2.96689	-31.8436	3.81646e-92	1.4725e-90	199.834
ENSG00000232869.2	2.87284	2.59086	31.8387	3.94197e-92	1.51899e-90	199.796
ENSG00000232360.1	-2.49844	2.99207	-31.8374	3.97611e-92	1.53117e-90	199.794
ENSG00000250402.2	-2.55179	2.95922	-31.8134	4.65245e-92	1.78481e-90	199.637
ENSG00000279460.1	-1.98633	2.59968	-31.8155	4.59082e-92	1.76228e-90	199.63
ENSG00000263110.1	-2.41487	2.8716	-31.7872	5.52812e-92	2.11137e-90	199.465
ENSG00000261313.1	-2.1358	2.65125	-31.7778	5.87756e-92	2.242e-90	199.392
ENSG00000214347.6	-1.88229	2.5047	-31.7755	5.96801e-92	2.27363e-90	199.361
ENSG00000233847.1	-2.52616	2.94123	-31.7599	6.61161e-92	2.51407e-90	199.286
ENSG00000278057.4	-3.74561	3.78856	-31.777	5.91073e-92	2.25323e-90	199.273
ENSG00000196099.4	-1.80609	2.46541	-31.7529	6.9211e-92	2.6301e-90	199.21
ENSG00000130055.13	2.76079	3.73134	31.746	7.24475e-92	2.75137e-90	199.179
ENSG00000259319.1	1.31137	4.07762	31.7439	7.3435e-92	2.78363e-90	199.179
ENSG00000253857.1	-2.80407	3.20342	-31.7209	8.54292e-92	3.23423e-90	199.02
ENSG00000176294.4	-2.44465	2.90871	-31.7055	9.45175e-92	3.57159e-90	198.929
ENSG00000243264.2	3.25432	2.73532	31.7121	9.04955e-92	3.42175e-90	198.888
ENSG00000230174.1	-2.94869	3.44872	-31.6931	1.02512e-91	3.86644e-90	198.837
ENSG00000228503.1	-2.92924	3.34847	-31.6591	1.2823e-91	4.81544e-90	198.61
ENSG00000227863.2	-1.80206	2.41409	-31.6613	1.2638e-91	4.75479e-90	198.609
ENSG00000235779.7	-3.40742	3.70845	-31.6628	1.25158e-91	4.71178e-90	198.608
ENSG00000261751.1	-2.58589	3.0978	-31.6307	1.54557e-91	5.78971e-90	198.437
ENSG00000271564.1	-2.40451	3.0079	-31.6267	1.58684e-91	5.94062e-90	198.411
ENSG00000213793.4	2.47193	2.71577	31.6116	1.75259e-91	6.54092e-90	198.304
ENSG00000279498.1	-2.76339	3.13705	-31.6103	1.76729e-91	6.59171e-90	198.295
ENSG00000236299.7	-2.99275	3.52968	-31.6098	1.77326e-91	6.60991e-90	198.291
ENSG00000204915.3	-3.13399	3.43616	-31.6044	1.83829e-91	6.84387e-90	198.219
ENSG00000267568.6	2.55156	2.56951	31.5832	2.1126e-91	7.85063e-90	198.121
ENSG00000253706.5	2.54435	3.47265	31.5759	2.21669e-91	8.23238e-90	198.055
ENSG00000253279.5	-2.83553	3.2217	-31.5611	2.44412e-91	9.06031e-90	197.967
ENSG00000137674.3	-2.97774	3.41565	-31.531	2.97979e-91	1.09989e-89	197.775
ENSG00000234052.1	-2.36224	2.81256	-31.5295	3.01089e-91	1.11069e-89	197.772
ENSG00000226490.1	-3.19913	3.52909	-31.527	3.06012e-91	1.12816e-89	197.723
ENSG00000203498.2	-2.25015	2.72785	-31.5192	3.22286e-91	1.18671e-89	197.701
ENSG00000227925.1	-3.26088	3.54746	-31.5217	3.16919e-91	1.16766e-89	197.679
ENSG00000184471.7	-2.44591	3.1592	-31.5113	3.39423e-91	1.24905e-89	197.65
ENSG00000226525.5	1.45296	4.0022	31.5067	3.49841e-91	1.28504e-89	197.617
ENSG00000254086.1	-2.32804	2.80049	-31.5026	3.59484e-91	1.31886e-89	197.595
ENSG00000232465.1	-3.00887	3.36812	-31.5062	3.51119e-91	1.28896e-89	197.594
ENSG00000275540.1	-2.69872	3.17294	-31.493	3.82917e-91	1.40228e-89	197.526
ENSG00000265472.1	-2.10459	2.61946	-31.4784	4.21747e-91	1.54262e-89	197.426
ENSG00000249658.1	-1.80117	2.43282	-31.4471	5.18631e-91	1.89355e-89	197.203
ENSG00000269495.1	-2.7289	3.10858	-31.4406	5.4136e-91	1.97534e-89	197.179
ENSG00000232900.1	-2.66658	3.07161	-31.4253	5.9898e-91	2.18219e-89	197.082
ENSG00000173198.5	1.7334	4.01101	31.4252	5.99131e-91	2.18219e-89	197.082
ENSG00000237453.1	-2.67858	3.19899	-31.4205	6.17901e-91	2.2492e-89	197.054
ENSG00000260969.1	-2.58801	3.05073	-31.4204	6.18502e-91	2.25004e-89	197.054
ENSG00000255447.1	-2.67559	3.10792	-31.3912	7.50038e-91	2.72527e-89	196.857
ENSG00000254456.5	-2.35526	2.82291	-31.3543	9.57456e-91	3.46436e-89	196.618
ENSG00000231128.5	-2.81416	3.59538	-31.3528	9.66954e-91	3.49455e-89	196.605
ENSG00000228231.2	-2.17738	2.66036	-31.3481	9.97329e-91	3.60217e-89	196.571
ENSG00000239975.2	3.13222	2.53146	31.3401	1.05169e-90	3.79171e-89	196.494
ENSG00000225738.2	-2.88996	3.28328	-31.329	1.13166e-90	4.07519e-89	196.433
ENSG00000240033.1	-2.28778	2.801	-31.2995	1.37638e-90	4.95053e-89	196.254
ENSG00000251256.1	-1.99558	2.55451	-31.2813	1.55262e-90	5.57118e-89	196.121
ENSG00000233093.5	2.72001	2.79634	31.2768	1.59878e-90	5.72326e-89	196.106
ENSG00000213432.2	2.30354	2.38032	31.2814	1.55155e-90	5.57067e-89	196.1
ENSG00000280693.2	2.13174	3.03764	31.2787	1.57959e-90	5.65792e-89	196.042
ENSG00000228151.1	-2.72684	3.31506	-31.2528	1.87473e-90	6.68736e-89	195.948
ENSG00000233128.1	-1.91248	2.48684	-31.2523	1.88052e-90	6.70404e-89	195.925
ENSG00000214255.5	-2.58371	3.32921	-31.2426	2.00659e-90	7.14928e-89	195.88
ENSG00000242012.1	-2.12855	2.65122	-31.2413	2.02352e-90	7.20534e-89	195.864
ENSG00000054796.12	-3.53006	3.83054	-31.2394	2.04922e-90	7.29256e-89	195.797
ENSG00000231188.1	-2.90147	3.32229	-31.226	2.23919e-90	7.95458e-89	195.752
ENSG00000231933.7	-3.50004	3.68752	-31.234	2.12388e-90	7.54937e-89	195.732
ENSG00000279143.1	-2.22449	2.79088	-31.2027	2.61345e-90	9.27868e-89	195.614
ENSG00000198454.2	-2.56681	3.22873	-31.1993	2.67405e-90	9.48269e-89	195.593
ENSG00000256025.1	-2.30894	2.81765	-31.19	2.84411e-90	1.00622e-88	195.531
ENSG00000255043.1	-2.96574	3.29776	-31.1856	2.92736e-90	1.03506e-88	195.478
ENSG00000228730.1	-2.16507	2.64542	-31.1726	3.1903e-90	1.12606e-88	195.411
ENSG00000261498.1	-1.72199	2.36631	-31.1759	3.12139e-90	1.10238e-88	195.411
ENSG00000176204.13	2.24745	3.62332	31.1664	3.32457e-90	1.17277e-88	195.353
ENSG00000243828.2	-3.59385	3.69666	-31.1603	3.46191e-90	1.21837e-88	195.212
ENSG00000248682.1	-2.90654	3.30487	-31.1415	3.92337e-90	1.37518e-88	195.191
ENSG00000229531.5	-2.61009	3.0367	-31.137	4.04226e-90	1.41603e-88	195.177
ENSG00000222041.10	1.30777	4.63083	31.143	3.88562e-90	1.36274e-88	195.145
ENSG00000235699.2	-4.19572	3.90965	-31.1658	3.33945e-90	1.17733e-88	195.078
ENSG00000254552.1	-2.26792	2.73082	-31.1137	4.71884e-90	1.64922e-88	195.025
ENSG00000255133.1	-2.10586	2.64776	-31.1018	5.10766e-90	1.77997e-88	194.94
ENSG00000278765.1	1.21566	3.9916	31.0749	6.10831e-90	2.12258e-88	194.762
ENSG00000259153.1	1.00135	4.41231	31.0575	6.85636e-90	2.37706e-88	194.629
ENSG00000261703.1	-2.27109	2.74842	-31.0404	7.68328e-90	2.65765e-88	194.539
ENSG00000228522.2	-2.71112	3.15584	-31.0402	7.6944e-90	2.65998e-88	194.532
ENSG00000231331.1	-2.19663	2.7673	-31.02	8.79813e-90	3.03287e-88	194.403
ENSG00000254082.5	-2.70522	3.13639	-31.0048	9.73672e-90	3.34879e-88	194.298
ENSG00000273680.1	1.33421	4.00673	31.0019	9.927e-90	3.41229e-88	194.28
ENSG00000234452.5	-2.93308	3.30815	-30.991	1.0677e-89	3.66594e-88	194.19
ENSG00000261856.1	-2.58771	3.0153	-30.982	1.13312e-89	3.88835e-88	194.15
ENSG00000229452.1	-2.29675	2.77247	-30.9795	1.15216e-89	3.94921e-88	194.135
ENSG00000251041.1	-2.48635	2.88261	-30.9764	1.1764e-89	4.02773e-88	194.115
ENSG00000260994.1	-1.74327	2.3942	-30.9797	1.15063e-89	3.94621e-88	194.112
ENSG00000214043.7	-2.93412	3.3242	-30.9719	1.21243e-89	4.14874e-88	194.062
ENSG00000203492.3	-2.21516	2.75228	-30.9667	1.25521e-89	4.28542e-88	194.048
ENSG00000222472.1	-2.18181	2.66787	-30.9646	1.27268e-89	4.34015e-88	194.032
ENSG00000214535.3	1.4327	3.79035	30.9654	1.26595e-89	4.31967e-88	194.014
ENSG00000261542.1	1.16285	4.33114	30.9575	1.33437e-89	4.54286e-88	193.976
ENSG00000249623.1	-2.15579	2.65974	-30.9556	1.35128e-89	4.59785e-88	193.972
ENSG00000189132.6	-3.82469	3.91514	-30.9673	1.24952e-89	4.2684e-88	193.938
ENSG00000251372.5	-2.4615	3.02558	-30.9323	1.57848e-89	5.35382e-88	193.822
ENSG00000256721.1	-2.94954	3.33128	-30.9324	1.57772e-89	5.35382e-88	193.797
ENSG00000234918.1	-2.12415	2.7064	-30.9247	1.66027e-89	5.62705e-88	193.766
ENSG00000240254.1	-2.88352	3.25139	-30.9217	1.694e-89	5.73816e-88	193.73
ENSG00000233417.1	-2.36144	2.77728	-30.9183	1.73303e-89	5.8671e-88	193.728
ENSG00000181773.6	1.28988	4.50101	30.9011	1.94282e-89	6.56265e-88	193.571
ENSG00000229249.6	-2.30522	2.77896	-30.8907	2.08271e-89	7.01947e-88	193.545
ENSG00000251543.1	-1.63871	2.31536	-30.8857	2.15303e-89	7.24438e-88	193.485
ENSG00000228329.1	-3.57157	3.7431	-30.8957	2.01492e-89	6.79859e-88	193.481
ENSG00000249317.1	-2.19228	2.67735	-30.8792	2.2486e-89	7.55754e-88	193.465
ENSG00000255311.5	-2.3015	2.83646	-30.8674	2.43301e-89	8.16373e-88	193.389
ENSG00000266088.5	2.54875	3.28967	30.8695	2.39877e-89	8.05332e-88	193.384
ENSG00000238202.1	-2.55812	2.97624	-30.8617	2.52781e-89	8.47244e-88	193.349
ENSG00000229105.1	-3.06569	3.41958	-30.8626	2.51173e-89	8.42319e-88	193.321
ENSG00000235661.2	-3.31814	3.79385	-30.8322	3.07787e-89	1.02819e-87	193.144
ENSG00000265041.1	-2.05041	2.60134	-30.8293	3.13724e-89	1.04687e-87	193.128
ENSG00000164645.2	-3.87726	3.90601	-30.8396	2.92992e-89	9.79846e-88	193.062
ENSG00000225427.1	-1.83255	2.45052	-30.809	3.59307e-89	1.19831e-87	192.982
ENSG00000261543.1	-2.7597	3.31808	-30.7868	4.17014e-89	1.38771e-87	192.85
ENSG00000211807.3	2.65325	2.34576	30.7622	4.91499e-89	1.63198e-87	192.686
ENSG00000236950.1	-2.43544	2.85284	-30.7565	5.10489e-89	1.69318e-87	192.65
ENSG00000258716.1	-3.48628	3.66041	-30.7497	5.34173e-89	1.76882e-87	192.498
ENSG00000230932.2	-2.26169	2.84681	-30.7264	6.24351e-89	2.06404e-87	192.449
ENSG00000261024.6	-2.8366	3.26819	-30.7236	6.36053e-89	2.10158e-87	192.418
ENSG00000211941.3	3.3714	3.01046	30.7187	6.57485e-89	2.17002e-87	192.306
ENSG00000279392.1	1.50169	4.01043	30.7042	7.24513e-89	2.38345e-87	192.299
ENSG00000204928.1	-2.19354	2.71471	-30.7001	7.44451e-89	2.44771e-87	192.271
ENSG00000253591.1	-2.59591	3.31358	-30.6962	7.64172e-89	2.51118e-87	192.248
ENSG00000223612.3	1.72878	3.9437	30.6851	8.23436e-89	2.70153e-87	192.169
ENSG00000249186.1	-2.72467	3.28068	-30.6848	8.24687e-89	2.70417e-87	192.168
ENSG00000250313.2	-2.40861	2.8953	-30.6772	8.6772e-89	2.83912e-87	192.121
ENSG00000228427.1	2.5819	2.87801	30.6702	9.09389e-89	2.97385e-87	192.074
ENSG00000267544.1	1.80399	3.37245	30.6807	8.48027e-89	2.7792e-87	192.073
ENSG00000258759.1	2.59533	3.12149	30.6637	9.50279e-89	3.10589e-87	192.024
ENSG00000259129.5	2.15627	3.94013	30.6559	1.00139e-88	3.26589e-87	191.974
ENSG00000006059.3	-3.04683	3.46481	-30.6542	1.0129e-88	3.30163e-87	191.945
ENSG00000260338.1	-3.43009	3.73598	-30.6583	9.85442e-89	3.21734e-87	191.933
ENSG00000120280.5	2.06033	3.78275	30.6445	1.08045e-88	3.51992e-87	191.89
ENSG00000231326.6	-2.26126	2.76916	-30.6372	1.13477e-88	3.69292e-87	191.852
ENSG00000211972.2	3.07687	2.59601	30.6376	1.13154e-88	3.68437e-87	191.817
ENSG00000236768.1	2.29634	2.59608	30.6319	1.17558e-88	3.82367e-87	191.793
ENSG00000238150.1	2.57652	2.68467	30.6248	1.23293e-88	4.00805e-87	191.77
ENSG00000260416.1	-2.7435	3.25913	-30.6131	1.33409e-88	4.32993e-87	191.685
ENSG00000253658.5	-2.79779	3.21703	-30.6019	1.43822e-88	4.65788e-87	191.603
ENSG00000279692.1	2.03192	3.76775	30.5991	1.46481e-88	4.74146e-87	191.585
ENSG00000231597.1	-3.33483	3.55883	-30.5712	1.76665e-88	5.7002e-87	191.328
ENSG00000236733.1	-1.86484	2.47599	-30.5436	2.12669e-88	6.84366e-87	191.211
ENSG00000260441.5	-2.71585	3.45855	-30.5385	2.20003e-88	7.07214e-87	191.193
ENSG00000254236.1	-2.25183	2.70329	-30.5351	2.25065e-88	7.22716e-87	191.169
ENSG00000236635.2	-1.81528	2.43958	-30.531	2.31357e-88	7.42135e-87	191.125
ENSG00000269608.1	2.2081	2.19275	30.5335	2.27617e-88	7.30523e-87	191.107
ENSG00000198829.6	1.75569	3.98484	30.5241	2.42335e-88	7.76525e-87	191.094
ENSG00000268101.2	-2.3676	2.89514	-30.5167	2.54793e-88	8.1558e-87	191.046
ENSG00000217385.1	-3.16791	3.72566	-30.5174	2.5355e-88	8.1203e-87	191.038
ENSG00000230207.1	1.44711	4.02357	30.4953	2.94186e-88	9.39192e-87	190.902
ENSG00000267480.1	1.78208	3.50029	30.4962	2.92356e-88	9.34335e-87	190.859
ENSG00000261140.1	1.02814	4.20781	30.4683	3.52775e-88	1.12091e-86	190.719
ENSG00000261446.2	-3.01113	3.49356	-30.4686	3.51983e-88	1.11899e-86	190.71
ENSG00000139988.9	1.18558	4.20362	30.4632	3.65051e-88	1.1587e-86	190.684
ENSG00000265671.1	-2.17401	2.6845	-30.4611	3.70273e-88	1.17466e-86	190.671
ENSG00000233536.2	-2.01352	2.58196	-30.4516	3.94719e-88	1.24829e-86	190.602
ENSG00000226079.1	-2.15621	2.6733	-30.438	4.32511e-88	1.36353e-86	190.516
ENSG00000182896.12	-3.62597	3.75162	-30.4539	3.88547e-88	1.23005e-86	190.511
ENSG00000237675.5	-3.7838	3.72482	-30.4572	3.79998e-88	1.20362e-86	190.438
ENSG00000167083.6	1.25596	4.29336	30.4204	4.86898e-88	1.53339e-86	190.388
ENSG00000224563.1	-2.52419	3.00859	-30.4161	5.01113e-88	1.57733e-86	190.369
ENSG00000255388.5	-1.99771	2.55762	-30.4084	5.27665e-88	1.66005e-86	190.311
ENSG00000234152.1	-2.1821	2.70858	-30.4071	5.32405e-88	1.67409e-86	190.309
ENSG00000240395.1	1.45872	3.8099	30.396	5.73509e-88	1.80146e-86	190.218
ENSG00000211804.3	2.74801	2.42905	30.3647	7.08219e-88	2.21999e-86	190.025
ENSG00000256315.1	-2.39688	2.93424	-30.364	7.11571e-88	2.22934e-86	190.021
ENSG00000249261.1	-2.74538	3.34879	-30.3629	7.17014e-88	2.24523e-86	190.009
ENSG00000251166.1	2.65275	2.43026	30.356	7.50929e-88	2.349e-86	189.968
ENSG00000259230.1	1.17672	4.25815	30.3549	7.56394e-88	2.36488e-86	189.952
ENSG00000262179.2	1.49718	4.07588	30.3488	7.88545e-88	2.46285e-86	189.919
ENSG00000203362.2	1.35396	4.13313	30.3441	8.13585e-88	2.53582e-86	189.887
ENSG00000271856.1	2.47868	3.15124	30.343	8.1987e-88	2.55409e-86	189.863
ENSG00000226277.1	-1.82638	2.46987	-30.3405	8.33546e-88	2.59536e-86	189.849
ENSG00000259636.1	-2.22476	2.71671	-30.3362	8.58128e-88	2.67053e-86	189.834
ENSG00000237341.1	-2.65428	3.15175	-30.3247	9.27687e-88	2.88107e-86	189.75
ENSG00000251174.1	-1.72914	2.39285	-30.3263	9.17387e-88	2.85201e-86	189.749
ENSG00000243836.5	1.81749	3.7692	30.3248	9.26511e-88	2.87889e-86	189.743
ENSG00000223440.1	-2.62905	3.38052	-30.3168	9.78095e-88	3.0345e-86	189.704
ENSG00000258418.1	-1.95132	2.55716	-30.3161	9.82651e-88	3.04707e-86	189.69
ENSG00000087237.10	1.22507	4.41216	30.3148	9.91689e-88	3.07352e-86	189.658
ENSG00000104499.6	-2.68982	3.42426	-30.2803	1.25084e-87	3.86679e-86	189.458
ENSG00000235881.2	-3.42351	3.79965	-30.2861	1.20353e-87	3.72244e-86	189.449
ENSG00000204006.8	-3.75608	3.74724	-30.2949	1.13369e-87	3.51184e-86	189.374
ENSG00000231183.3	-2.46574	2.88994	-30.2433	1.60566e-87	4.94347e-86	189.207
ENSG00000244575.3	3.38663	2.93989	30.2587	1.44788e-87	4.46679e-86	189.199
ENSG00000230789.1	-2.59634	3.0489	-30.2383	1.66102e-87	5.11133e-86	189.17
ENSG00000237937.5	-2.54336	2.973	-30.2338	1.71311e-87	5.26625e-86	189.141
ENSG00000234402.1	-3.002	3.66132	-30.2256	1.80988e-87	5.55244e-86	189.087
ENSG00000224107.5	-3.30136	3.62506	-30.2329	1.72295e-87	5.2938e-86	189.082
ENSG00000214819.1	-3.7421	3.87012	-30.2377	1.66777e-87	5.12949e-86	189.059
ENSG00000229994.1	1.57416	3.73483	30.2148	1.94688e-87	5.96365e-86	188.994
ENSG00000225396.5	-2.52877	3.1773	-30.2031	2.10664e-87	6.44978e-86	188.938
ENSG00000255300.5	-1.8839	2.46262	-30.1983	2.17661e-87	6.66063e-86	188.894
ENSG00000256232.1	2.84345	3.45038	30.1906	2.2931e-87	7.01001e-86	188.849
ENSG00000213621.3	1.82956	3.68791	30.1822	2.42716e-87	7.40485e-86	188.778
ENSG00000258532.1	-2.29614	2.74601	-30.1773	2.5086e-87	7.6379e-86	188.764
ENSG00000233338.1	2.96639	2.65119	30.1721	2.599e-87	7.90916e-86	188.694
ENSG00000219507.4	1.81887	3.94324	30.1279	3.50416e-87	1.06263e-85	188.428
ENSG00000271360.1	-2.61048	3.14541	-30.1258	3.55327e-87	1.07698e-85	188.411
ENSG00000259284.1	-2.5639	3.23898	-30.1173	3.76451e-87	1.14044e-85	188.357
ENSG00000264589.1	-2.91803	3.38784	-30.0932	4.43143e-87	1.33645e-85	188.172
ENSG00000254026.1	-1.95984	2.54482	-30.0903	4.51771e-87	1.3618e-85	188.17
ENSG00000237626.1	-2.51493	2.98139	-30.0824	4.76779e-87	1.43575e-85	188.12
ENSG00000251090.1	-2.15701	2.71738	-30.0812	4.8049e-87	1.4462e-85	188.114
ENSG00000225334.1	-2.60334	3.01218	-30.081	4.81437e-87	1.44833e-85	188.107
ENSG00000234229.7	-2.80155	3.4422	-30.0778	4.91689e-87	1.4777e-85	188.091
ENSG00000234636.2	1.16151	4.09707	30.0731	5.07596e-87	1.524e-85	188.061
ENSG00000255109.5	-2.28802	2.78209	-30.0717	5.1243e-87	1.53775e-85	188.052
ENSG00000164500.6	-3.3081	3.6306	-30.0798	4.85348e-87	1.45937e-85	188.049
ENSG00000239354.1	-2.65842	3.16227	-30.0676	5.26981e-87	1.58063e-85	188.017
ENSG00000250156.3	-2.56327	3.27687	-30.0605	5.5286e-87	1.65497e-85	187.976
ENSG00000214391.3	1.53749	3.75059	30.0615	5.49203e-87	1.64484e-85	187.962
ENSG00000215456.5	-2.43115	2.95192	-30.0428	6.23451e-87	1.86444e-85	187.854
ENSG00000145863.10	-2.60863	3.32793	-30.0405	6.33029e-87	1.89214e-85	187.841
ENSG00000224382.1	-3.01807	3.53913	-30.0379	6.44434e-87	1.92528e-85	187.813
ENSG00000250859.1	1.64988	3.53411	30.0367	6.49564e-87	1.93965e-85	187.769
ENSG00000170935.6	-2.70417	3.2333	-30.024	7.08256e-87	2.1097e-85	187.723
ENSG00000248490.1	-2.37161	2.83276	-30.0127	7.6475e-87	2.27239e-85	187.651
ENSG00000228961.1	-2.49996	3.00442	-30.0117	7.69596e-87	2.28567e-85	187.643
ENSG00000234795.9	-3.13652	3.58574	-30.0146	7.54952e-87	2.24438e-85	187.637
ENSG00000232080.5	-3.46546	3.76511	-30.0155	7.5027e-87	2.23156e-85	187.604
ENSG00000167105.7	1.41631	4.3868	29.9817	9.43643e-87	2.79983e-85	187.414
ENSG00000249867.5	-2.52474	3.01691	-29.9541	1.13757e-86	3.35711e-85	187.253
ENSG00000256811.1	-2.56795	3.01424	-29.9481	1.18494e-86	3.49521e-85	187.208
ENSG00000261738.6	-3.40451	3.65774	-29.9561	1.12248e-86	3.31582e-85	187.201
ENSG00000124157.6	-1.98342	2.55984	-29.9443	1.21598e-86	3.57906e-85	187.183
ENSG00000070190.12	1.19788	4.60437	29.9542	1.13736e-86	3.35711e-85	187.166
ENSG00000235470.5	-2.75867	3.25194	-29.9363	1.28362e-86	3.77339e-85	187.123
ENSG00000265114.1	-2.40307	2.87576	-29.9329	1.31421e-86	3.85956e-85	187.11
ENSG00000241505.1	-1.62902	2.32299	-29.9249	1.38707e-86	4.06762e-85	187.041
ENSG00000259447.1	-2.80887	3.22504	-29.9122	1.51235e-86	4.42857e-85	186.953
ENSG00000234136.1	-2.38296	2.92409	-29.8939	1.71197e-86	4.9986e-85	186.847
ENSG00000250062.5	-3.41849	3.61155	-29.8961	1.68705e-86	4.93057e-85	186.767
ENSG00000251310.1	-1.75947	2.40199	-29.8829	1.84575e-86	5.384e-85	186.759
ENSG00000115232.13	1.11569	4.76025	29.9003	1.6401e-86	4.79802e-85	186.726
ENSG00000237254.2	2.74102	2.41629	29.8715	1.99447e-86	5.79825e-85	186.695
ENSG00000267075.1	-3.34897	3.79248	-29.8739	1.96128e-86	5.70724e-85	186.678
ENSG00000260840.1	-2.7037	3.38073	-29.8634	2.10753e-86	6.12398e-85	186.64
ENSG00000234677.1	-2.02757	2.58402	-29.8569	2.20238e-86	6.39654e-85	186.592
ENSG00000226488.1	-2.33564	2.93648	-29.8421	2.43528e-86	7.04926e-85	186.496
ENSG00000255947.1	2.69582	2.43392	29.8406	2.46109e-86	7.11716e-85	186.484
ENSG00000180259.9	-3.70057	3.76453	-29.8552	2.22823e-86	6.4685e-85	186.428
ENSG00000278239.1	-3.50921	3.88007	-29.8388	2.49098e-86	7.20017e-85	186.427
ENSG00000261689.1	-1.60792	2.29694	-29.8314	2.62007e-86	7.56245e-85	186.407
ENSG00000244302.1	-3.62021	3.68241	-29.8506	2.299e-86	6.66754e-85	186.395
ENSG00000260723.1	-2.20735	2.71397	-29.8248	2.74005e-86	7.90121e-85	186.378
ENSG00000272694.1	-3.76906	3.77194	-29.8412	2.45026e-86	7.08922e-85	186.308
ENSG00000259150.5	-3.54359	3.74934	-29.8296	2.65247e-86	7.65232e-85	186.301
ENSG00000264914.1	-2.04095	2.60105	-29.8125	2.97933e-86	8.57893e-85	186.292
ENSG00000268942.2	2.82793	3.17981	29.8057	3.12052e-86	8.98123e-85	186.248
ENSG00000242951.1	1.93346	3.40118	29.8003	3.23672e-86	9.30237e-85	186.173
ENSG00000255008.2	-2.44693	3.27054	-29.7944	3.36884e-86	9.66372e-85	186.169
ENSG00000184005.10	1.17503	4.77875	29.8184	2.86206e-86	8.24519e-85	186.165
ENSG00000214686.4	-3.32761	3.55514	-29.7733	3.89027e-86	1.11436e-84	185.932
ENSG00000258285.1	-3.27476	3.69967	-29.7641	4.14217e-86	1.18596e-84	185.928
ENSG00000182415.9	-2.87503	3.11769	-29.7594	4.2756e-86	1.22243e-84	185.898
ENSG00000225269.2	-3.00281	3.45842	-29.7571	4.34428e-86	1.24089e-84	185.896
ENSG00000164007.10	2.43699	3.74689	29.7426	4.79606e-86	1.368e-84	185.815
ENSG00000273919.1	-2.52504	2.99152	-29.7264	5.35384e-86	1.52565e-84	185.704
ENSG00000232500.1	-1.85654	2.48172	-29.7213	5.54463e-86	1.5778e-84	185.666
ENSG00000281196.1	-2.43693	3.01826	-29.7174	5.69136e-86	1.61879e-84	185.648
ENSG00000255246.1	-2.43867	2.8523	-29.715	5.7872e-86	1.6445e-84	185.63
ENSG00000205449.11	-2.93211	3.44091	-29.717	5.70766e-86	1.62266e-84	185.626
ENSG00000241755.1	3.33009	3.07093	29.7228	5.48872e-86	1.56262e-84	185.61
ENSG00000254753.1	-2.27357	2.7634	-29.6915	6.79537e-86	1.92827e-84	185.472
ENSG00000270114.1	-2.62841	3.13416	-29.69	6.86316e-86	1.94568e-84	185.452
ENSG00000243593.1	-1.82672	2.42856	-29.6745	7.62773e-86	2.15536e-84	185.347
ENSG00000145287.10	1.53197	4.30254	29.6753	7.58917e-86	2.14647e-84	185.345
ENSG00000266950.1	-2.51106	3.21152	-29.6711	7.80793e-86	2.20422e-84	185.334
ENSG00000236378.1	-2.10959	2.64797	-29.6668	8.04144e-86	2.26697e-84	185.303
ENSG00000276136.1	1.19689	4.31977	29.664	8.19658e-86	2.30962e-84	185.264
ENSG00000169248.12	2.66487	3.71915	29.6594	8.45813e-86	2.38e-84	185.251
ENSG00000215127.6	-2.56661	3.08375	-29.6552	8.70152e-86	2.44621e-84	185.217
ENSG00000224532.2	-2.267	2.76765	-29.6505	8.9846e-86	2.52345e-84	185.194
ENSG00000204300.6	-3.62234	3.79159	-29.6679	7.98205e-86	2.25127e-84	185.187
ENSG00000261394.1	-3.6926	3.75882	-29.6702	7.8535e-86	2.21605e-84	185.17
ENSG00000177553.6	-2.56381	3.37905	-29.639	9.71866e-86	2.72204e-84	185.115
ENSG00000228404.1	-2.90727	3.22836	-29.6308	1.02804e-85	2.8767e-84	185.03
ENSG00000265000.1	-2.24805	2.78991	-29.6207	1.10121e-85	3.07862e-84	184.991
ENSG00000248346.1	-1.9559	2.56332	-29.6187	1.11649e-85	3.11989e-84	184.972
ENSG00000235777.1	-2.33695	2.81814	-29.6123	1.16607e-85	3.25241e-84	184.933
ENSG00000255175.5	-2.04846	2.61644	-29.6122	1.16748e-85	3.25484e-84	184.93
ENSG00000243967.4	-3.0759	3.43505	-29.6035	1.23874e-85	3.45034e-84	184.827
ENSG00000170819.4	2.6189	3.37192	29.5961	1.30258e-85	3.62315e-84	184.817
ENSG00000258332.1	-2.08234	2.63522	-29.59	1.35868e-85	3.77573e-84	184.779
ENSG00000215835.2	1.22886	4.107	29.5776	1.47881e-85	4.10579e-84	184.695
ENSG00000270401.1	-1.67677	2.34007	-29.5716	1.54054e-85	4.27325e-84	184.643
ENSG00000225570.1	-1.90036	2.51357	-29.5549	1.72707e-85	4.78847e-84	184.535
ENSG00000176076.7	1.41136	4.28674	29.545	1.84718e-85	5.1121e-84	184.457
ENSG00000243574.1	-2.8289	3.29363	-29.5261	2.10186e-85	5.80632e-84	184.324
ENSG00000261637.1	-2.95282	3.36383	-29.5209	2.17851e-85	6.00982e-84	184.28
ENSG00000279274.1	2.15558	2.29597	29.5075	2.38755e-85	6.58049e-84	184.184
ENSG00000254932.2	-2.26355	2.89331	-29.4997	2.51969e-85	6.93837e-84	184.165
ENSG00000234678.1	1.15713	4.10042	29.4989	2.53221e-85	6.96967e-84	184.159
ENSG00000232490.6	-3.05656	3.53329	-29.4861	2.76457e-85	7.58851e-84	184.041
ENSG00000259178.1	-2.06466	2.60562	-29.4732	3.02011e-85	8.28244e-84	183.982
ENSG00000251329.1	-2.18455	2.70131	-29.4699	3.08952e-85	8.46513e-84	183.961
ENSG00000257084.1	2.73698	2.61506	29.4695	3.09739e-85	8.48284e-84	183.955
ENSG00000261457.3	-2.4572	3.01917	-29.459	3.32748e-85	9.10474e-84	183.884
ENSG00000249490.1	-2.33115	2.84789	-29.4531	3.46451e-85	9.46257e-84	183.846
ENSG00000227745.1	-2.53136	3.30311	-29.4398	3.797e-85	1.03613e-83	183.756
ENSG00000241233.2	-2.41926	3.64287	-29.4374	3.85863e-85	1.05248e-83	183.679
ENSG00000267063.1	-2.47303	2.93427	-29.4205	4.33225e-85	1.18113e-83	183.618
ENSG00000150873.11	1.38837	4.02657	29.4183	4.39823e-85	1.19858e-83	183.609
ENSG00000226360.5	1.10845	4.21817	29.4114	4.61089e-85	1.25596e-83	183.553
ENSG00000275713.1	2.0275	3.73297	29.4011	4.95122e-85	1.34564e-83	183.484
ENSG00000253803.1	-1.5576	2.26614	-29.4017	4.92944e-85	1.34032e-83	183.482
ENSG00000213862.4	1.40617	3.82926	29.3979	5.05843e-85	1.37416e-83	183.461
ENSG00000259107.1	-2.76775	3.42634	-29.3873	5.44011e-85	1.47718e-83	183.394
ENSG00000251026.1	2.52078	2.28565	29.3851	5.52473e-85	1.49814e-83	183.378
ENSG00000242775.1	-1.91108	2.50966	-29.3831	5.59849e-85	1.51746e-83	183.363
ENSG00000272825.1	2.28517	3.02125	29.3755	5.90018e-85	1.5978e-83	183.293
ENSG00000225284.1	-2.55099	3.04549	-29.3596	6.58164e-85	1.77599e-83	183.198
ENSG00000124343.12	1.55855	3.95806	29.3561	6.73927e-85	1.8169e-83	183.183
ENSG00000249854.1	-2.48401	3.06972	-29.3505	7.00403e-85	1.88408e-83	183.141
ENSG00000102962.4	2.27123	3.68057	29.3506	6.99809e-85	1.88332e-83	183.14
ENSG00000225200.2	1.66765	3.7134	29.3517	6.94541e-85	1.86998e-83	183.139
ENSG00000168967.14	-2.31128	2.81345	-29.3119	9.12625e-85	2.44951e-83	182.88
ENSG00000171631.14	1.00103	4.6408	29.3237	8.41663e-85	2.26206e-83	182.838
ENSG00000218208.1	2.17196	2.80149	29.3053	9.55025e-85	2.55991e-83	182.813
ENSG00000250910.7	-3.18532	3.82143	-29.3018	9.78593e-85	2.62192e-83	182.805
ENSG00000250902.1	-2.06448	2.57272	-29.3003	9.88709e-85	2.64668e-83	182.799
ENSG00000256292.1	-2.28754	2.78339	-29.2967	1.01307e-84	2.70948e-83	182.776
ENSG00000258538.5	-2.59969	3.1011	-29.2933	1.03741e-84	2.77336e-83	182.746
ENSG00000253371.1	-2.2439	2.76028	-29.282	1.12118e-84	2.99468e-83	182.675
ENSG00000253199.1	-3.33176	3.63401	-29.2814	1.12539e-84	3.00459e-83	182.588
ENSG00000254222.1	-2.56642	3.03935	-29.2631	1.27695e-84	3.40021e-83	182.534
ENSG00000186743.2	-2.48144	3.00007	-29.2554	1.34628e-84	3.58325e-83	182.485
ENSG00000111796.3	2.39587	3.75335	29.2536	1.36277e-84	3.62554e-83	182.478
ENSG00000197238.4	1.21105	4.42911	29.2511	1.3862e-84	3.68463e-83	182.416
ENSG00000266709.1	1.72693	3.90064	29.2357	1.54098e-84	4.08887e-83	182.357
ENSG00000258376.2	1.0119	4.49534	29.2385	1.5114e-84	4.01214e-83	182.309
ENSG00000105371.8	2.17448	3.5837	29.2281	1.62402e-84	4.30356e-83	182.296
ENSG00000248482.1	-2.1255	2.6623	-29.2183	1.73755e-84	4.59835e-83	182.238
ENSG00000226876.2	-2.29534	2.80589	-29.2139	1.7907e-84	4.73694e-83	182.208
ENSG00000243149.1	-1.94795	2.5247	-29.2015	1.95043e-84	5.15496e-83	182.119
ENSG00000265101.1	-1.81519	2.44282	-29.2012	1.95431e-84	5.16295e-83	182.114
ENSG00000267204.1	-2.90369	3.37097	-29.2007	1.96065e-84	5.17746e-83	182.091
ENSG00000248397.1	-1.97213	2.6087	-29.1868	2.15773e-84	5.68795e-83	182.02
ENSG00000241556.1	2.39347	2.73537	29.1844	2.19328e-84	5.77662e-83	182.003
ENSG00000258413.1	-3.03625	3.65567	-29.183	2.2146e-84	5.83024e-83	181.984
ENSG00000244411.3	-2.72203	3.67695	-29.1775	2.29971e-84	6.05167e-83	181.949
ENSG00000223446.1	-1.96868	2.56097	-29.175	2.3401e-84	6.1526e-83	181.939
ENSG00000224301.1	-2.27585	2.78235	-29.1723	2.38419e-84	6.26309e-83	181.922
ENSG00000272139.1	-2.54151	3.28122	-29.1639	2.52529e-84	6.62798e-83	181.865
ENSG00000231475.3	3.10296	2.80682	29.1746	2.34619e-84	6.16594e-83	181.857
ENSG00000224643.5	-1.86983	2.49949	-29.1614	2.57061e-84	6.73817e-83	181.842
ENSG00000233405.1	-2.00216	2.59299	-29.1588	2.6164e-84	6.85225e-83	181.828
ENSG00000258630.1	-3.13378	3.55975	-29.1577	2.63559e-84	6.89951e-83	181.788
ENSG00000211652.2	3.08685	2.80458	29.1621	2.55842e-84	6.70913e-83	181.787
ENSG00000249785.1	-2.3947	2.89411	-29.1524	2.73489e-84	7.15327e-83	181.783
ENSG00000213996.12	1.15576	4.31663	29.1397	2.9848e-84	7.80019e-83	181.673
ENSG00000232935.2	-2.1432	2.64464	-29.1251	3.30011e-84	8.62047e-83	181.598
ENSG00000112799.8	1.39777	4.4208	29.1111	3.63354e-84	9.48325e-83	181.457
ENSG00000224192.2	-2.09109	2.62579	-29.095	4.0607e-84	1.05753e-82	181.391
ENSG00000226070.1	-2.32134	3.07156	-29.0923	4.13754e-84	1.07662e-82	181.373
ENSG00000242153.7	-2.77822	3.387	-29.0844	4.36899e-84	1.13586e-82	181.299
ENSG00000211801.3	2.70062	2.40397	29.079	4.53602e-84	1.17878e-82	181.279
ENSG00000253260.1	-1.89717	2.48926	-29.0786	4.54742e-84	1.18124e-82	181.274
ENSG00000198452.6	-1.85854	2.50269	-29.0696	4.839e-84	1.2559e-82	181.211
ENSG00000237312.1	-1.81976	2.43826	-29.0624	5.08517e-84	1.31922e-82	181.161
ENSG00000231040.1	-2.13416	2.68616	-29.0522	5.45719e-84	1.41452e-82	181.097
ENSG00000235032.1	-2.49467	2.97594	-29.0423	5.83976e-84	1.51109e-82	181.02
ENSG00000256659.1	-2.74881	3.24136	-29.0434	5.79621e-84	1.50047e-82	181.019
ENSG00000279446.1	-2.31065	2.8937	-29.0402	5.92679e-84	1.53296e-82	181.013
ENSG00000261369.1	-2.54859	3.24863	-29.0196	6.83405e-84	1.76235e-82	180.87
ENSG00000219163.2	-2.31159	2.98811	-29.0157	7.0178e-84	1.80819e-82	180.846
ENSG00000213950.2	2.22726	2.67564	29.0158	7.01537e-84	1.80819e-82	180.832
ENSG00000178882.13	1.36476	4.54899	29.011	7.25135e-84	1.86757e-82	180.733
ENSG00000257943.1	-2.72712	3.22314	-28.9988	7.88668e-84	2.02861e-82	180.712
ENSG00000226825.1	-2.20358	2.7381	-28.996	8.0431e-84	2.06796e-82	180.71
ENSG00000248555.6	-2.79244	3.24174	-28.9925	8.24019e-84	2.11684e-82	180.657
ENSG00000176904.1	-1.9116	2.49316	-28.9803	8.96341e-84	2.2997e-82	180.598
ENSG00000261781.1	-2.16543	2.69331	-28.9712	9.54845e-84	2.44668e-82	180.539
ENSG00000254826.1	-2.42941	3.0019	-28.9649	9.96826e-84	2.54994e-82	180.49
ENSG00000212993.4	1.18107	4.281	28.9672	9.81349e-84	2.51353e-82	180.49
ENSG00000229599.1	-2.22155	2.68494	-28.9597	1.0335e-83	2.64264e-82	180.459
ENSG00000211967.3	3.12074	2.69503	28.9655	9.92905e-84	2.54098e-82	180.406
ENSG00000255553.1	-2.8179	3.3505	-28.9352	1.22461e-83	3.12074e-82	180.273
ENSG00000235831.6	1.62013	3.95043	28.9239	1.32417e-83	3.36596e-82	180.212
ENSG00000261411.1	-2.42716	3.05667	-28.9211	1.34932e-83	3.42843e-82	180.192
ENSG00000274964.1	1.26525	4.50631	28.9302	1.26712e-83	3.225e-82	180.184
ENSG00000264699.1	-2.22905	2.73289	-28.9103	1.45449e-83	3.68946e-82	180.118
ENSG00000218175.2	1.09241	4.56016	28.9178	1.38117e-83	3.5079e-82	180.075
ENSG00000275703.1	1.77692	3.62969	28.9022	1.53794e-83	3.89137e-82	180.048
ENSG00000248539.1	-1.55261	2.26277	-28.8999	1.56305e-83	3.9516e-82	180.037
ENSG00000259817.1	-2.46212	2.99069	-28.8936	1.63242e-83	4.12179e-82	179.999
ENSG00000106952.7	2.04643	3.77247	28.8918	1.65306e-83	4.17216e-82	179.988
ENSG00000271968.2	-3.85721	3.81866	-28.9244	1.31927e-83	3.3549e-82	179.984
ENSG00000204397.7	1.15194	4.6788	28.9085	1.47237e-83	3.73013e-82	179.964
ENSG00000251127.2	-2.33349	2.85994	-28.8787	1.80937e-83	4.56286e-82	179.899
ENSG00000268027.5	2.58318	3.19623	28.8785	1.81198e-83	4.56755e-82	179.897
ENSG00000242641.5	-2.73932	3.37883	-28.878	1.81898e-83	4.58327e-82	179.888
ENSG00000265206.3	2.45206	3.73778	28.8755	1.85039e-83	4.65854e-82	179.877
ENSG00000229434.1	-1.89722	2.4709	-28.8745	1.86373e-83	4.69019e-82	179.868
ENSG00000266446.1	-2.47136	3.09544	-28.8705	1.91565e-83	4.81882e-82	179.838
ENSG00000254580.1	-2.12126	2.63011	-28.8638	2.00601e-83	5.03986e-82	179.798
ENSG00000196664.4	1.41231	4.34492	28.866	1.97675e-83	4.9684e-82	179.78
ENSG00000228105.1	-2.24717	2.86807	-28.8581	2.08711e-83	5.23926e-82	179.758
ENSG00000241211.1	-2.65754	3.15509	-28.8538	2.15075e-83	5.39454e-82	179.713
ENSG00000147138.1	2.62529	3.00682	28.8275	2.57943e-83	6.44837e-82	179.546
ENSG00000230056.1	-1.54894	2.26065	-28.8286	2.56131e-83	6.40571e-82	179.545
ENSG00000259144.2	-2.50222	3.17214	-28.8214	2.69128e-83	6.72242e-82	179.503
ENSG00000253267.5	-3.2382	3.5871	-28.83	2.53599e-83	6.34501e-82	179.492
ENSG00000249713.1	-2.88687	3.53032	-28.8178	2.75903e-83	6.88882e-82	179.471
ENSG00000251248.1	-1.51261	2.25124	-28.8031	3.05634e-83	7.60603e-82	179.368
ENSG00000092067.5	1.85849	3.12586	28.8094	2.92551e-83	7.29845e-82	179.36
ENSG00000243636.1	-3.15496	3.70454	-28.8037	3.04229e-83	7.57418e-82	179.359
ENSG00000236508.1	-2.10044	2.76489	-28.7919	3.30308e-83	8.20994e-82	179.3
ENSG00000123447.6	-2.32803	2.81758	-28.7901	3.34423e-83	8.30879e-82	179.286
ENSG00000227480.2	-1.87971	2.47553	-28.781	3.56175e-83	8.84196e-82	179.222
ENSG00000230627.1	-1.94017	2.53058	-28.7785	3.62351e-83	8.9916e-82	179.206
ENSG00000100373.9	2.24368	3.06562	28.7817	3.54381e-83	8.80105e-82	179.204
ENSG00000279091.1	-2.43308	3.49992	-28.7572	4.20157e-83	1.04132e-81	179.04
ENSG00000258010.3	-2.91466	3.53068	-28.7505	4.40214e-83	1.09058e-81	179.004
ENSG00000255247.1	-2.50317	2.99871	-28.7468	4.51454e-83	1.1166e-81	178.979
ENSG00000234070.1	-2.2888	2.80771	-28.7261	5.21174e-83	1.28694e-81	178.844
ENSG00000225112.1	-1.60893	2.29705	-28.7231	5.32365e-83	1.31243e-81	178.816
ENSG00000266489.1	-2.50802	2.97512	-28.7201	5.43512e-83	1.33936e-81	178.795
ENSG00000227706.3	-2.46021	3.28488	-28.717	5.55183e-83	1.36701e-81	178.782
ENSG00000164434.11	2.3056	3.75868	28.7115	5.76676e-83	1.41762e-81	178.743
ENSG00000241294.1	3.06604	2.8759	28.7149	5.6335e-83	1.38656e-81	178.702
ENSG00000254119.5	-3.6609	3.80287	-28.7249	5.25451e-83	1.29644e-81	178.691
ENSG00000234287.1	1.12388	4.40647	28.7101	5.82555e-83	1.43091e-81	178.684
ENSG00000226367.5	-2.93766	3.50961	-28.705	6.03562e-83	1.48191e-81	178.681
ENSG00000236335.1	-1.59498	2.28855	-28.7025	6.141e-83	1.50717e-81	178.674
ENSG00000108958.4	2.06185	3.29293	28.6714	7.61931e-83	1.8647e-81	178.443
ENSG00000260086.2	1.64993	3.35785	28.6686	7.77005e-83	1.90082e-81	178.397
ENSG00000270691.1	-1.94339	2.53137	-28.6584	8.34295e-83	2.03932e-81	178.374
ENSG00000171199.9	-2.18495	2.7469	-28.656	8.48306e-83	2.07106e-81	178.359
ENSG00000235518.2	-2.71242	3.19245	-28.6552	8.53036e-83	2.08177e-81	178.328
ENSG00000221910.2	-1.28897	2.09948	-28.6512	8.76741e-83	2.13875e-81	178.319
ENSG00000234429.1	-2.47334	3.20762	-28.6484	8.94315e-83	2.17987e-81	178.306
ENSG00000240198.5	-1.49944	2.23025	-28.6451	9.14884e-83	2.22731e-81	178.276
ENSG00000237853.6	-3.50556	3.74026	-28.6568	8.43471e-83	2.06009e-81	178.261
ENSG00000279115.1	2.147	2.27399	28.6438	9.23213e-83	2.24668e-81	178.25
ENSG00000241621.1	-2.7559	3.24827	-28.6428	9.29812e-83	2.26183e-81	178.245
ENSG00000278139.1	-3.96478	3.73683	-28.6826	7.04993e-83	1.72815e-81	178.233
ENSG00000239269.1	2.33573	2.30551	28.6372	9.6666e-83	2.35052e-81	178.221
ENSG00000224794.1	-2.8583	3.6039	-28.635	9.81317e-83	2.3852e-81	178.212
ENSG00000261783.1	1.95272	3.22802	28.6325	9.98537e-83	2.42608e-81	178.158
ENSG00000196273.7	-2.88114	3.51859	-28.6206	1.08508e-82	2.63317e-81	178.102
ENSG00000234270.1	-2.54291	3.2814	-28.5992	1.25873e-82	3.04845e-81	177.963
ENSG00000239513.5	-3.59581	3.79393	-28.6101	1.16699e-82	2.82854e-81	177.921
ENSG00000235009.1	-2.64936	3.24288	-28.5907	1.33553e-82	3.23058e-81	177.892
ENSG00000278933.1	-1.48939	2.22415	-28.5821	1.41799e-82	3.42594e-81	177.839
ENSG00000253972.5	-3.02072	3.59264	-28.5805	1.43405e-82	3.46337e-81	177.815
ENSG00000270544.1	-1.95994	2.59557	-28.5712	1.53025e-82	3.69127e-81	177.77
ENSG00000196684.12	1.237	4.68108	28.5913	1.33063e-82	3.22001e-81	177.767
ENSG00000241131.1	-3.33245	3.58778	-28.5798	1.44148e-82	3.47991e-81	177.746
ENSG00000253103.1	-2.46795	3.01814	-28.556	1.70034e-82	4.09176e-81	177.655
ENSG00000228502.1	1.16019	4.20536	28.545	1.83618e-82	4.4134e-81	177.575
ENSG00000259222.2	-2.35872	3.07691	-28.5417	1.87829e-82	4.51103e-81	177.566
ENSG00000232643.1	-2.60584	3.12322	-28.535	1.96919e-82	4.72558e-81	177.501
ENSG00000242705.1	-2.53553	3.01032	-28.5314	2.01805e-82	4.839e-81	177.481
ENSG00000227169.2	-1.38906	2.16247	-28.5267	2.08527e-82	4.99821e-81	177.455
ENSG00000249479.1	-1.55928	2.28028	-28.5244	2.11991e-82	5.0772e-81	177.439
ENSG00000268565.1	3.15305	2.79064	28.5347	1.97222e-82	4.73098e-81	177.408
ENSG00000230383.1	1.705	3.43086	28.5228	2.14371e-82	5.13219e-81	177.401
ENSG00000121797.9	1.96398	4.00563	28.5091	2.35722e-82	5.63219e-81	177.339
ENSG00000200087.1	2.06049	3.20086	28.5118	2.31374e-82	5.53268e-81	177.329
ENSG00000136514.2	1.03295	4.62259	28.5167	2.23629e-82	5.3517e-81	177.262
ENSG00000250711.1	-1.86679	2.50502	-28.4721	3.05149e-82	7.26808e-81	177.08
ENSG00000255159.1	-2.68065	3.32826	-28.4638	3.23333e-82	7.69513e-81	177.017
ENSG00000181634.7	1.74695	4.11841	28.4522	3.5052e-82	8.33232e-81	176.938
ENSG00000259403.1	-2.23796	2.73771	-28.4509	3.53814e-82	8.40733e-81	176.934
ENSG00000223940.1	2.5997	2.66971	28.4367	3.90772e-82	9.27822e-81	176.831
ENSG00000234519.1	-1.55387	2.26382	-28.4252	4.23369e-82	1.00286e-80	176.749
ENSG00000268326.1	-2.94311	3.40879	-28.4206	4.37166e-82	1.03392e-80	176.686
ENSG00000232597.5	-1.96479	2.52594	-28.4082	4.76563e-82	1.12534e-80	176.637
ENSG00000132185.16	2.54818	3.39283	28.395	5.22517e-82	1.23193e-80	176.543
ENSG00000267623.3	-2.2757	3.12987	-28.3913	5.36252e-82	1.26382e-80	176.52
ENSG00000132744.7	1.92688	3.60441	28.3896	5.42775e-82	1.27869e-80	176.499
ENSG00000168148.3	-2.45696	3.32892	-28.3858	5.57199e-82	1.31165e-80	176.482
ENSG00000259265.1	-2.34091	2.90453	-28.3786	5.86162e-82	1.37876e-80	176.426
ENSG00000180061.9	2.10081	3.70879	28.3764	5.95063e-82	1.39861e-80	176.414
ENSG00000282527.1	-3.40303	3.78373	-28.372	6.13808e-82	1.44098e-80	176.32
ENSG00000266433.6	-3.44802	3.77621	-28.3591	6.71664e-82	1.57497e-80	176.219
ENSG00000279127.1	-2.32874	3.05227	-28.3437	7.4782e-82	1.75084e-80	176.188
ENSG00000176532.3	1.14629	4.71253	28.3648	6.45366e-82	1.5139e-80	176.167
ENSG00000248844.6	-2.71928	3.20159	-28.3434	7.4942e-82	1.7539e-80	176.165
ENSG00000172116.21	2.04468	4.02346	28.3394	7.70935e-82	1.80286e-80	176.156
ENSG00000253985.1	-2.10594	2.66489	-28.3339	8.00966e-82	1.87092e-80	176.12
ENSG00000223351.5	-1.84068	2.45115	-28.3218	8.71903e-82	2.03505e-80	176.033
ENSG00000259250.1	1.40889	3.85928	28.3171	9.00814e-82	2.1009e-80	176.001
ENSG00000233993.1	-2.67706	3.23745	-28.3067	9.6892e-82	2.258e-80	175.913
ENSG00000248525.2	-1.82804	2.45308	-28.2895	1.09271e-81	2.54355e-80	175.808
ENSG00000224462.2	-2.31201	2.96227	-28.2823	1.14923e-81	2.67304e-80	175.757
ENSG00000227929.3	-1.99275	2.58373	-28.2739	1.21898e-81	2.82986e-80	175.701
ENSG00000258678.1	-1.93314	2.54571	-28.2654	1.29302e-81	2.99944e-80	175.641
ENSG00000236892.1	-1.57482	2.30561	-28.2653	1.29433e-81	3.00132e-80	175.635
ENSG00000261831.2	-2.29059	2.89923	-28.2642	1.30439e-81	3.02348e-80	175.63
ENSG00000224899.1	2.53746	2.63939	28.2586	1.3564e-81	3.14043e-80	175.593
ENSG00000164251.4	1.33265	4.86934	28.2895	1.09269e-81	2.54355e-80	175.582
ENSG00000235733.2	-2.56977	3.13468	-28.2564	1.37713e-81	3.18721e-80	175.568
ENSG00000224141.5	3.01484	2.68998	28.263	1.31521e-81	3.04741e-80	175.557
ENSG00000261184.1	-2.80081	3.11998	-28.2507	1.43362e-81	3.31667e-80	175.495
ENSG00000239719.1	2.11461	2.12872	28.2442	1.50039e-81	3.4685e-80	175.46
ENSG00000256420.1	-1.97575	2.54347	-28.2371	1.57635e-81	3.63716e-80	175.444
ENSG00000279655.1	-3.361	3.70338	-28.2409	1.53493e-81	3.54428e-80	175.383
ENSG00000261177.1	-3.72779	3.82909	-28.2424	1.5189e-81	3.5086e-80	175.319
ENSG00000267552.6	-2.73554	3.30542	-28.2125	1.87265e-81	4.30931e-80	175.247
ENSG00000274315.1	1.99214	3.14675	28.2088	1.92272e-81	4.42284e-80	175.21
ENSG00000186891.13	1.14354	4.52997	28.2151	1.83961e-81	4.23488e-80	175.195
ENSG00000243197.7	-3.7704	3.91783	-28.2001	2.0439e-81	4.69266e-80	175.054
ENSG00000228174.7	-3.05167	3.41996	-28.18	2.35256e-81	5.39928e-80	174.97
ENSG00000225797.2	-1.47562	2.21565	-28.1609	2.68998e-81	6.16433e-80	174.906
ENSG00000279325.1	-2.25375	2.86563	-28.14	3.11334e-81	7.11549e-80	174.764
ENSG00000201816.1	-1.32094	2.12062	-28.14	3.11445e-81	7.11549e-80	174.76
ENSG00000235931.2	-3.67004	3.75119	-28.1499	2.90554e-81	6.65074e-80	174.656
ENSG00000235532.1	2.05615	3.33131	28.1237	3.49229e-81	7.9547e-80	174.634
ENSG00000218976.2	-2.29046	2.99672	-28.0884	4.47247e-81	1.01529e-79	174.402
ENSG00000249160.4	-1.84984	2.49808	-28.083	4.64733e-81	1.0538e-79	174.364
ENSG00000186788.12	-4.09846	3.99169	-28.1173	3.65053e-81	8.30886e-80	174.349
ENSG00000251688.1	-2.79309	3.34597	-28.082	4.67732e-81	1.0602e-79	174.339
ENSG00000211947.2	3.52739	3.1391	28.0956	4.25224e-81	9.66386e-80	174.328
ENSG00000211724.3	2.58607	2.42313	28.0747	4.92362e-81	1.11478e-79	174.307
ENSG00000249109.1	-2.37843	3.32338	-28.0558	5.62395e-81	1.27097e-79	174.175
ENSG00000260361.1	1.09348	4.40297	28.0639	5.31435e-81	1.20145e-79	174.174
ENSG00000236090.2	2.77597	2.61936	28.0483	5.9299e-81	1.33861e-79	174.104
ENSG00000250105.1	-2.57097	3.39963	-28.0444	6.09455e-81	1.37475e-79	174.095
ENSG00000282600.1	2.51726	2.26848	28.0401	6.27914e-81	1.41533e-79	174.065
ENSG00000189357.8	-3.975	3.80988	-28.0815	4.69492e-81	1.0638e-79	174.049
ENSG00000262116.1	-1.97156	2.53074	-28.0373	6.403e-81	1.44218e-79	174.046
ENSG00000160013.8	1.26206	4.42792	28.0378	6.38453e-81	1.43855e-79	173.985
ENSG00000260921.1	-2.23218	2.81928	-28.0185	7.30909e-81	1.64198e-79	173.911
ENSG00000178562.17	1.5745	4.3398	28.0146	7.51137e-81	1.68617e-79	173.848
ENSG00000257155.1	-1.72663	2.40692	-28.0083	7.85154e-81	1.76057e-79	173.84
ENSG00000188167.8	1.03266	4.55059	28.0229	7.08504e-81	1.59401e-79	173.837
ENSG00000228237.5	-2.6039	3.3549	-27.9983	8.42722e-81	1.88826e-79	173.767
ENSG00000227363.1	-2.49489	3.95194	-27.9978	8.45432e-81	1.89293e-79	173.699
ENSG00000264743.2	2.0686	3.2661	27.9879	9.06621e-81	2.02843e-79	173.681
ENSG00000253932.1	-2.10118	2.75434	-27.9819	9.45649e-81	2.11497e-79	173.657
ENSG00000269321.1	-2.63599	3.17882	-27.9566	1.12969e-80	2.521e-79	173.458
ENSG00000211669.2	3.26293	2.92632	27.9628	1.08188e-80	2.41518e-79	173.389
ENSG00000197588.9	-2.34053	3.23003	-27.9307	1.35589e-80	3.01244e-79	173.298
ENSG00000267688.1	-2.3935	2.94705	-27.9109	1.55825e-80	3.45696e-79	173.152
ENSG00000248767.1	-3.47322	3.71694	-27.922	1.44133e-80	3.20109e-79	173.114
ENSG00000170006.11	1.61485	4.4105	27.9089	1.58081e-80	3.50572e-79	173.092
ENSG00000215117.5	-3.14337	3.73323	-27.9037	1.63929e-80	3.63141e-79	173.089
ENSG00000165591.6	1.23262	4.24978	27.9015	1.66575e-80	3.68867e-79	173.066
ENSG00000215533.8	2.09055	3.9199	27.8891	1.81791e-80	4.01974e-79	173.005
ENSG00000248370.1	-2.60522	3.56405	-27.8852	1.8679e-80	4.12423e-79	172.978
ENSG00000227777.1	2.58702	2.63728	27.8836	1.88954e-80	4.16746e-79	172.964
ENSG00000225811.1	-1.89837	2.51516	-27.8815	1.91755e-80	4.2277e-79	172.952
ENSG00000258843.1	-3.32635	3.61208	-27.8846	1.87652e-80	4.14025e-79	172.878
ENSG00000270935.1	-2.21505	2.75241	-27.8678	2.11107e-80	4.64588e-79	172.854
ENSG00000259269.1	-2.79293	3.26171	-27.856	2.29453e-80	5.04596e-79	172.737
ENSG00000265394.1	-1.81494	2.46087	-27.8322	2.71429e-80	5.9453e-79	172.605
ENSG00000224008.1	-2.11982	2.69586	-27.8298	2.76148e-80	6.04647e-79	172.588
ENSG00000187733.6	-3.48229	3.73958	-27.8417	2.53762e-80	5.56307e-79	172.563
ENSG00000250417.1	-2.58698	3.4375	-27.8239	2.87803e-80	6.2994e-79	172.546
ENSG00000267574.1	-1.74596	2.40039	-27.8201	2.95629e-80	6.46599e-79	172.519
ENSG00000230839.1	-2.42987	2.96526	-27.8046	3.29915e-80	7.20028e-79	172.402
ENSG00000248228.1	-3.65052	3.77645	-27.8151	3.06236e-80	6.69316e-79	172.319
ENSG00000235731.1	-2.397	3.14082	-27.786	3.75956e-80	8.19329e-79	172.279
ENSG00000204700.4	-2.27346	3.04175	-27.7821	3.86438e-80	8.40962e-79	172.252
ENSG00000250814.1	-1.60284	2.29339	-27.7766	4.01736e-80	8.7331e-79	172.212
ENSG00000234855.1	-3.79086	3.76758	-27.8076	3.2289e-80	7.04952e-79	172.179
ENSG00000246211.2	-2.80441	3.35478	-27.7744	4.0811e-80	8.86847e-79	172.173
ENSG00000175809.4	-3.64002	3.78299	-27.7855	3.7735e-80	8.22071e-79	172.119
ENSG00000237435.8	-3.76347	3.78134	-27.7836	3.82569e-80	8.33142e-79	172.047
ENSG00000270159.1	-2.77994	3.41372	-27.7531	4.74548e-80	1.029e-78	172.027
ENSG00000256944.1	-3.06648	3.52393	-27.7545	4.69723e-80	1.01927e-78	172.009
ENSG00000232688.1	-2.31747	2.78601	-27.7455	5.00651e-80	1.08444e-78	171.988
ENSG00000276095.2	-2.43002	2.92137	-27.7452	5.01573e-80	1.08605e-78	171.98
ENSG00000232810.3	2.22212	3.64181	27.7411	5.16304e-80	1.11714e-78	171.964
ENSG00000261439.1	-3.21098	3.83459	-27.7303	5.5754e-80	1.20594e-78	171.868
ENSG00000260183.1	-2.41201	3.2909	-27.7193	6.0237e-80	1.30058e-78	171.811
ENSG00000197721.16	2.55454	3.08751	27.7119	6.34892e-80	1.36933e-78	171.758
ENSG00000260867.1	-1.49541	2.22764	-27.7024	6.79052e-80	1.46301e-78	171.688
ENSG00000203605.3	-1.77987	2.44086	-27.7018	6.81589e-80	1.46795e-78	171.686
ENSG00000256763.1	-1.70425	2.3787	-27.6982	6.99208e-80	1.50536e-78	171.66
ENSG00000250822.1	-2.02827	2.6018	-27.6958	7.11526e-80	1.53079e-78	171.644
ENSG00000259862.1	-2.42267	3.01586	-27.6934	7.23408e-80	1.5558e-78	171.62
ENSG00000227355.1	-2.13793	2.74496	-27.6899	7.41707e-80	1.59346e-78	171.602
ENSG00000258167.1	-1.40803	2.17419	-27.6885	7.49223e-80	1.60903e-78	171.59
ENSG00000239395.1	-2.43919	2.95826	-27.6777	8.08144e-80	1.73311e-78	171.504
ENSG00000228504.1	-3.684	3.74753	-27.693	7.25469e-80	1.55968e-78	171.423
ENSG00000211746.3	2.74956	2.80303	27.6588	9.24106e-80	1.97899e-78	171.358
ENSG00000279171.1	-1.91829	2.54576	-27.6549	9.50238e-80	2.03424e-78	171.356
ENSG00000279148.1	1.60264	3.52067	27.6345	1.09733e-79	2.34497e-78	171.194
ENSG00000166143.9	2.15106	3.44971	27.6258	1.16736e-79	2.49024e-78	171.146
ENSG00000232684.1	-2.79211	3.68762	-27.6243	1.17979e-79	2.51497e-78	171.14
ENSG00000267215.1	-2.4461	2.97188	-27.6108	1.29795e-79	2.76199e-78	171.032
ENSG00000228430.8	-2.23701	3.17421	-27.5976	1.42562e-79	3.03046e-78	170.95
ENSG00000258766.1	-2.09711	2.6637	-27.594	1.46202e-79	3.10674e-78	170.925
ENSG00000232286.1	-1.96906	2.53638	-27.5926	1.47616e-79	3.1357e-78	170.917
ENSG00000251575.2	-3.44634	3.75866	-27.5988	1.41271e-79	3.00408e-78	170.87
ENSG00000121594.11	1.81118	3.85006	27.578	1.63789e-79	3.47194e-78	170.813
ENSG00000231023.6	-3.57745	3.83282	-27.5922	1.48089e-79	3.14465e-78	170.805
ENSG00000253522.3	1.9132	3.75421	27.5709	1.72231e-79	3.64578e-78	170.762
ENSG00000237181.1	1.79625	3.71037	27.5709	1.72197e-79	3.64578e-78	170.761
ENSG00000242445.1	1.82883	3.34569	27.5604	1.85447e-79	3.9173e-78	170.668
ENSG00000237320.2	-1.87703	2.49595	-27.5474	2.03341e-79	4.29231e-78	170.597
ENSG00000249436.1	-2.50484	3.27826	-27.5463	2.04975e-79	4.32529e-78	170.587
ENSG00000232197.1	-2.65475	3.48142	-27.5443	2.07933e-79	4.38464e-78	170.572
ENSG00000235605.1	1.98151	3.18059	27.5462	2.0513e-79	4.32704e-78	170.564
ENSG00000257341.5	1.92203	3.34962	27.54	2.14306e-79	4.51588e-78	170.528
ENSG00000231983.1	-2.38576	2.9063	-27.5331	2.25139e-79	4.74084e-78	170.485
ENSG00000276557.1	2.67719	2.53722	27.5303	2.29674e-79	4.83299e-78	170.462
ENSG00000241657.1	2.5985	2.42645	27.5249	2.38561e-79	5.01649e-78	170.434
ENSG00000238151.1	2.07083	2.81757	27.5197	2.47522e-79	5.20132e-78	170.385
ENSG00000233493.3	1.27656	3.97522	27.511	2.63381e-79	5.52688e-78	170.338
ENSG00000234173.1	-2.02037	2.59605	-27.5093	2.66449e-79	5.58739e-78	170.327
ENSG00000256969.1	3.1622	3.09895	27.5159	2.54264e-79	5.34112e-78	170.306
ENSG00000261636.1	-2.04707	2.61093	-27.5008	2.83154e-79	5.92948e-78	170.266
ENSG00000184809.12	1.29996	4.05571	27.5015	2.81757e-79	5.90226e-78	170.265
ENSG00000271134.1	-2.55709	3.12538	-27.4974	2.90051e-79	6.0697e-78	170.229
ENSG00000224825.2	-2.41713	3.06796	-27.4946	2.9581e-79	6.18807e-78	170.217
ENSG00000225582.1	-1.84861	2.46246	-27.4889	3.07994e-79	6.43627e-78	170.183
ENSG00000211670.2	2.97664	2.68385	27.4974	2.89949e-79	6.06967e-78	170.176
ENSG00000253220.1	-2.21855	2.76476	-27.4882	3.0953e-79	6.46613e-78	170.174
ENSG00000147614.3	2.23926	3.6472	27.4858	3.14787e-79	6.57369e-78	170.161
ENSG00000268486.5	-2.68099	3.36432	-27.4824	3.22558e-79	6.72901e-78	170.12
ENSG00000259198.1	-2.49479	3.36102	-27.4494	4.07768e-79	8.46865e-78	169.901
ENSG00000180714.3	-1.5496	2.28196	-27.4388	4.39522e-79	9.12186e-78	169.826
ENSG00000274966.1	-2.67588	3.46631	-27.4388	4.39746e-79	9.12337e-78	169.826
ENSG00000234579.1	-1.69406	2.36795	-27.4314	4.63406e-79	9.60764e-78	169.774
ENSG00000214424.5	-2.5045	3.43049	-27.4232	4.91209e-79	1.01771e-77	169.717
ENSG00000211976.2	2.93587	2.90107	27.4293	4.70418e-79	9.7497e-78	169.706
ENSG00000115718.17	1.41876	4.1039	27.4148	5.2135e-79	1.07868e-77	169.646
ENSG00000234256.2	-2.37871	3.02808	-27.4007	5.7631e-79	1.19077e-77	169.55
ENSG00000258112.1	-1.62833	2.32898	-27.3905	6.19809e-79	1.27977e-77	169.484
ENSG00000253735.1	-2.15765	2.70257	-27.3878	6.31454e-79	1.30248e-77	169.464
ENSG00000233973.5	-2.69967	3.25595	-27.3898	6.22558e-79	1.28501e-77	169.451
ENSG00000231304.1	-3.02481	3.54774	-27.386	6.40021e-79	1.31925e-77	169.418
ENSG00000269421.1	1.93391	3.34604	27.3734	6.99724e-79	1.44084e-77	169.35
ENSG00000231934.1	-2.53779	3.10438	-27.3553	7.96116e-79	1.63821e-77	169.22
ENSG00000242477.1	2.30319	2.99467	27.3526	8.11384e-79	1.66906e-77	169.215
ENSG00000220758.4	-2.22803	2.88701	-27.3515	8.17755e-79	1.68102e-77	169.203
ENSG00000278356.1	1.3953	3.7738	27.3327	9.34669e-79	1.9181e-77	169.073
ENSG00000259602.1	-1.70559	2.37477	-27.3288	9.61261e-79	1.97067e-77	169.047
ENSG00000188280.11	-2.98859	3.66384	-27.3289	9.60193e-79	1.96914e-77	169.032
ENSG00000281460.1	-3.75382	3.857	-27.3521	8.14459e-79	1.67482e-77	169.03
ENSG00000226921.6	-3.38202	3.92274	-27.3129	1.07589e-78	2.20044e-77	168.899
ENSG00000254080.1	-2.42477	2.98696	-27.2993	1.1854e-78	2.41869e-77	168.826
ENSG00000231061.1	-2.20718	2.83437	-27.295	1.22232e-78	2.48982e-77	168.804
ENSG00000223843.4	-2.31005	3.53163	-27.2968	1.20733e-78	2.46261e-77	168.804
ENSG00000223779.5	-2.33086	2.92974	-27.2954	1.21921e-78	2.48516e-77	168.802
ENSG00000281189.1	1.37906	3.68461	27.2952	1.22078e-78	2.48753e-77	168.802
ENSG00000225580.2	2.06972	2.8704	27.2956	1.2176e-78	2.48272e-77	168.797
ENSG00000254003.1	-2.59413	3.36053	-27.2874	1.29075e-78	2.62745e-77	168.748
ENSG00000267202.5	-2.05897	2.60842	-27.2855	1.30767e-78	2.66009e-77	168.74
ENSG00000164825.3	2.40531	3.49793	27.2748	1.41125e-78	2.86502e-77	168.665
ENSG00000211649.3	2.97438	2.88534	27.2799	1.36176e-78	2.76921e-77	168.636
ENSG00000230035.2	-2.17672	2.72782	-27.2711	1.44965e-78	2.94199e-77	168.635
ENSG00000243295.1	-1.80814	2.50268	-27.2648	1.51593e-78	3.07444e-77	168.593
ENSG00000167098.11	-3.99844	3.93193	-27.303	1.1548e-78	2.35864e-77	168.591
ENSG00000231334.1	-2.07633	2.65118	-27.2607	1.56141e-78	3.16456e-77	168.563
ENSG00000227513.1	-2.09819	2.85089	-27.2494	1.69213e-78	3.42492e-77	168.483
ENSG00000254865.1	-2.12104	2.68234	-27.246	1.73386e-78	3.50819e-77	168.457
ENSG00000233324.1	-2.19665	2.91425	-27.2447	1.74917e-78	3.5368e-77	168.447
ENSG00000230427.1	-2.51953	3.4136	-27.2383	1.83134e-78	3.70048e-77	168.405
ENSG00000204688.9	-3.81316	4.08364	-27.2251	2.01228e-78	4.05931e-77	168.23
ENSG00000235845.1	-1.57187	2.30202	-27.2115	2.21639e-78	4.46511e-77	168.213
ENSG00000246820.2	-2.50965	3.59836	-27.2086	2.26267e-78	4.55683e-77	168.188
ENSG00000251637.6	2.07673	3.67445	27.2071	2.28727e-78	4.60331e-77	168.183
ENSG00000164220.6	1.87796	3.79334	27.1983	2.43594e-78	4.90088e-77	168.121
ENSG00000218189.4	-3.00741	3.58239	-27.1942	2.50828e-78	5.04307e-77	168.054
ENSG00000182921.9	-2.34451	2.84046	-27.1859	2.66073e-78	5.3407e-77	168.02
ENSG00000258742.5	-3.26388	3.74499	-27.1907	2.57095e-78	5.16564e-77	168.007
ENSG00000224318.5	-2.26815	3.38988	-27.1763	2.8485e-78	5.70812e-77	167.953
ENSG00000261608.1	-1.34856	2.13718	-27.1676	3.03287e-78	6.06354e-77	167.901
ENSG00000267112.1	-2.33329	2.87148	-27.1646	3.09676e-78	6.18719e-77	167.868
ENSG00000049249.8	1.88995	4.04941	27.1634	3.12397e-78	6.23948e-77	167.864
ENSG00000259361.5	-3.81697	3.89286	-27.1849	2.67893e-78	5.37367e-77	167.831
ENSG00000243953.1	-1.85877	2.5027	-27.1494	3.45221e-78	6.88371e-77	167.773
ENSG00000231264.1	-1.50901	2.25355	-27.1336	3.86616e-78	7.69392e-77	167.659
ENSG00000132698.13	1.41205	4.55719	27.1489	3.46495e-78	6.90683e-77	167.655
ENSG00000225492.6	1.68801	3.89189	27.1273	4.04235e-78	8.03925e-77	167.614
ENSG00000250198.1	-2.36786	3.86249	-27.1229	4.17093e-78	8.28952e-77	167.527
ENSG00000273824.1	2.26525	2.92284	27.0971	5.01533e-78	9.95464e-77	167.398
ENSG00000260846.2	-1.61898	2.32192	-27.0932	5.15835e-78	1.02318e-76	167.371
ENSG00000255395.1	-2.24741	3.04758	-27.0922	5.19497e-78	1.02909e-76	167.363
ENSG00000265484.1	-1.79891	2.43564	-27.091	5.24068e-78	1.03781e-76	167.356
ENSG00000231046.1	-2.02964	2.60274	-27.0889	5.32026e-78	1.05322e-76	167.34
ENSG00000211778.2	2.48954	2.57125	27.0849	5.47367e-78	1.08324e-76	167.311
ENSG00000260926.2	-2.51922	3.46053	-27.0748	5.88372e-78	1.16325e-76	167.241
ENSG00000261803.1	-3.74882	3.90898	-27.0931	5.16348e-78	1.02386e-76	167.21
ENSG00000234883.3	1.34641	4.24523	27.0738	5.92497e-78	1.17025e-76	167.198
ENSG00000253295.1	-2.89381	3.58412	-27.0697	6.1038e-78	1.2044e-76	167.186
ENSG00000249924.2	-1.40533	2.17245	-27.0666	6.2382e-78	1.22971e-76	167.182
ENSG00000259281.1	-3.21639	3.63158	-27.0728	5.96839e-78	1.17845e-76	167.144
ENSG00000205716.4	-2.53012	3.22911	-27.0505	7.00018e-78	1.37767e-76	167.055
ENSG00000250415.1	-2.42219	3.06749	-27.041	7.49112e-78	1.47286e-76	166.99
ENSG00000205301.11	-3.84479	3.94865	-27.0625	6.42606e-78	1.26592e-76	166.985
ENSG00000226855.1	2.25664	2.33174	27.0365	7.73768e-78	1.52084e-76	166.965
ENSG00000259188.5	-2.92251	3.60838	-27.0247	8.4188e-78	1.65257e-76	166.869
ENSG00000242100.2	2.27668	2.56712	27.0041	9.75393e-78	1.91092e-76	166.736
ENSG00000269404.6	1.4566	4.44593	27.0149	9.02974e-78	1.77134e-76	166.734
ENSG00000167850.3	1.80044	3.93114	27.0003	1.00252e-77	1.96279e-76	166.706
ENSG00000217325.2	1.59599	3.60748	26.9984	1.0161e-77	1.98875e-76	166.69
ENSG00000233144.1	-2.25305	2.8783	-26.9962	1.0325e-77	2.0202e-76	166.672
ENSG00000265935.1	-1.87827	2.49768	-26.994	1.04843e-77	2.05003e-76	166.665
ENSG00000260932.1	-2.47666	3.26022	-26.9938	1.05022e-77	2.05287e-76	166.655
ENSG00000223358.5	-1.89939	2.51024	-26.9886	1.09012e-77	2.13017e-76	166.626
ENSG00000122188.12	2.2647	3.72889	26.9709	1.237e-77	2.41019e-76	166.5
ENSG00000255351.1	2.76259	2.68718	26.9695	1.24997e-77	2.43466e-76	166.451
ENSG00000224076.5	-3.40614	3.74198	-26.964	1.30004e-77	2.53138e-76	166.359
ENSG00000241383.1	-1.5884	2.28448	-26.944	1.49991e-77	2.91026e-76	166.307
ENSG00000226660.2	2.49852	2.6704	26.9436	1.50434e-77	2.91791e-76	166.3
ENSG00000230404.1	-1.85819	2.48258	-26.942	1.52204e-77	2.95034e-76	166.293
ENSG00000230698.1	-2.94364	3.46148	-26.9425	1.517e-77	2.94151e-76	166.253
ENSG00000100344.10	1.17033	4.46846	26.9398	1.5457e-77	2.9943e-76	166.182
ENSG00000185155.11	1.31721	4.57508	26.9237	1.73551e-77	3.35876e-76	166.034
ENSG00000260223.1	-1.86573	2.4791	-26.8993	2.06756e-77	3.99117e-76	165.988
ENSG00000101977.19	-1.02676	5.23465	-26.9275	1.68857e-77	3.26897e-76	165.972
ENSG00000256195.2	-2.18096	2.91994	-26.892	2.17886e-77	4.20467e-76	165.932
ENSG00000255367.1	1.98053	2.97923	26.8889	2.22649e-77	4.29523e-76	165.891
ENSG00000197023.6	-1.90694	2.50711	-26.8855	2.28287e-77	4.40118e-76	165.889
ENSG00000280707.2	2.71705	2.59446	26.8884	2.23582e-77	4.31184e-76	165.884
ENSG00000257407.1	-1.67404	2.34896	-26.8801	2.37196e-77	4.56858e-76	165.85
ENSG00000226519.1	-2.26337	2.94406	-26.8748	2.46372e-77	4.73928e-76	165.806
ENSG00000228232.1	1.32794	4.0915	26.8711	2.52975e-77	4.86475e-76	165.772
ENSG00000278849.1	-3.20174	3.93832	-26.8622	2.69765e-77	5.18268e-76	165.713
ENSG00000211794.3	2.59356	2.52388	26.8617	2.70767e-77	5.20027e-76	165.708
ENSG00000279191.1	1.69474	3.51838	26.8601	2.73847e-77	5.25608e-76	165.698
ENSG00000257467.5	-2.87493	3.7385	-26.8564	2.81111e-77	5.39209e-76	165.681
ENSG00000235281.1	-2.46269	3.07796	-26.8506	2.931e-77	5.61849e-76	165.617
ENSG00000267789.1	-2.1236	2.71901	-26.8472	3.0033e-77	5.75526e-76	165.612
ENSG00000259241.1	-2.06787	2.67856	-26.8432	3.09187e-77	5.91937e-76	165.584
ENSG00000235649.2	2.73807	2.77398	26.8364	3.24648e-77	6.20946e-76	165.504
ENSG00000260719.1	2.21221	2.93363	26.832	3.34963e-77	6.40271e-76	165.503
ENSG00000236980.9	-3.0325	3.634	-26.8338	3.30713e-77	6.32347e-76	165.488
ENSG00000225522.2	-1.91983	2.61406	-26.8289	3.42483e-77	6.54233e-76	165.484
ENSG00000231327.1	1.20758	4.07446	26.8231	3.57184e-77	6.81454e-76	165.431
ENSG00000211802.3	2.53754	2.34763	26.8149	3.78805e-77	7.22021e-76	165.381
ENSG00000224276.1	-2.3066	2.97333	-26.8145	3.79786e-77	7.23663e-76	165.373
ENSG00000229821.1	-2.11459	2.83777	-26.8132	3.83534e-77	7.30573e-76	165.37
ENSG00000253679.1	-3.57693	3.88736	-26.8251	3.51959e-77	6.7191e-76	165.369
ENSG00000240800.1	-1.87243	2.5365	-26.8088	3.95826e-77	7.53513e-76	165.34
ENSG00000175121.11	-2.76149	3.568	-26.805	4.06713e-77	7.73996e-76	165.312
ENSG00000239641.1	-1.6424	2.33808	-26.8047	4.07732e-77	7.75691e-76	165.31
ENSG00000268357.1	1.4977	3.76003	26.8007	4.19464e-77	7.97509e-76	165.282
ENSG00000235140.1	-1.86211	2.49662	-26.7999	4.22017e-77	8.02111e-76	165.276
ENSG00000233928.5	2.26144	2.94584	26.7975	4.29203e-77	8.15256e-76	165.257
ENSG00000280414.1	-2.66625	3.46431	-26.769	5.26935e-77	9.99013e-76	165.048
ENSG00000228153.1	-2.33978	2.83807	-26.7686	5.28105e-77	1.00092e-75	165.037
ENSG00000240087.3	1.51193	3.79803	26.748	6.12645e-77	1.15933e-75	164.904
ENSG00000262953.1	-2.33929	2.97539	-26.7466	6.18851e-77	1.17071e-75	164.883
ENSG00000180934.5	-1.94385	2.57036	-26.7365	6.65475e-77	1.25812e-75	164.821
ENSG00000254980.1	-2.27967	3.00045	-26.7278	7.08628e-77	1.33762e-75	164.756
ENSG00000256734.1	-2.29278	3.3618	-26.7254	7.20731e-77	1.36004e-75	164.741
ENSG00000156282.4	-2.10977	2.70567	-26.7215	7.41457e-77	1.3979e-75	164.71
ENSG00000248627.1	-1.78065	2.43011	-26.7104	8.02812e-77	1.5121e-75	164.635
ENSG00000248222.5	-3.53344	3.83103	-26.7242	7.26722e-77	1.37091e-75	164.627
ENSG00000223553.5	-2.8598	3.80958	-26.7059	8.29394e-77	1.56168e-75	164.602
ENSG00000249163.3	-3.1874	3.69331	-26.7119	7.94465e-77	1.49731e-75	164.586
ENSG00000176605.7	-2.35858	2.81632	-26.7011	8.58585e-77	1.61614e-75	164.551
ENSG00000272264.1	2.10914	2.9475	26.6972	8.82646e-77	1.66091e-75	164.532
ENSG00000277775.1	2.17463	2.23054	26.6965	8.87305e-77	1.66916e-75	164.528
ENSG00000215096.3	-1.53796	2.25356	-26.6869	9.51019e-77	1.78568e-75	164.466
ENSG00000232243.1	-2.21781	2.89893	-26.6511	1.23009e-76	2.30253e-75	164.203
ENSG00000267452.1	2.13832	2.72091	26.6506	1.23447e-76	2.31003e-75	164.2
ENSG00000250328.5	2.39891	2.72334	26.647	1.26716e-76	2.36972e-75	164.177
ENSG00000196661.3	-1.95139	2.57204	-26.645	1.28594e-76	2.40411e-75	164.164
ENSG00000230155.6	2.25199	2.8711	26.6306	1.42579e-76	2.66145e-75	164.061
ENSG00000211934.3	3.45456	3.02407	26.6524	1.21887e-76	2.28225e-75	164.027
ENSG00000185905.3	1.8698	4.11922	26.6265	1.46931e-76	2.74014e-75	164.013
ENSG00000279124.1	-2.4421	3.49193	-26.6134	1.61379e-76	3.00589e-75	163.939
ENSG00000183795.8	-2.64869	3.02136	-26.6125	1.62475e-76	3.02536e-75	163.886
ENSG00000227938.1	-2.38694	2.93171	-26.6013	1.76095e-76	3.27494e-75	163.832
ENSG00000183918.14	2.54093	3.67807	26.595	1.84312e-76	3.42566e-75	163.804
ENSG00000253879.1	-1.6798	2.35357	-26.5918	1.88576e-76	3.50168e-75	163.783
ENSG00000263547.1	-2.73325	3.40397	-26.5941	1.85496e-76	3.44661e-75	163.778
ENSG00000162892.15	1.77294	3.86966	26.5878	1.94172e-76	3.60448e-75	163.752
ENSG00000261638.1	-2.47306	3.12242	-26.5855	1.9734e-76	3.66217e-75	163.718
ENSG00000100450.12	2.27734	3.79926	26.5821	2.02358e-76	3.7507e-75	163.711
ENSG00000258473.1	-1.82723	2.48271	-26.5728	2.16299e-76	4.00541e-75	163.646
ENSG00000214975.4	1.44462	3.84345	26.5687	2.22839e-76	4.12525e-75	163.616
ENSG00000272177.1	-2.11299	2.66837	-26.5575	2.41607e-76	4.46585e-75	163.531
ENSG00000187862.11	1.61107	3.71458	26.554	2.47764e-76	4.57826e-75	163.511
ENSG00000251250.1	-1.83551	2.48901	-26.5453	2.63782e-76	4.86979e-75	163.448
ENSG00000231966.1	-1.89486	2.55726	-26.5343	2.85629e-76	5.26829e-75	163.369
ENSG00000260670.1	-1.58216	2.31888	-26.5306	2.93278e-76	5.40277e-75	163.343
ENSG00000224041.3	2.82049	2.47337	26.5289	2.96877e-76	5.46575e-75	163.301
ENSG00000260459.2	2.49649	2.49187	26.4922	3.87058e-76	7.10229e-75	163.062
ENSG00000181211.1	-2.41204	3.05744	-26.4835	4.1208e-76	7.55913e-75	162.988
ENSG00000236986.6	-3.07145	3.74257	-26.4752	4.3761e-76	8.02015e-75	162.917
ENSG00000228804.5	-2.24966	3.08112	-26.4663	4.66477e-76	8.52854e-75	162.877
ENSG00000262533.1	3.14794	3.1196	26.4678	4.61763e-76	8.45001e-75	162.831
ENSG00000155307.17	1.21397	4.63366	26.481	4.19662e-76	7.69588e-75	162.816
ENSG00000217414.2	-2.07578	2.79002	-26.4574	4.97728e-76	9.09164e-75	162.813
ENSG00000276846.1	1.04719	4.44424	26.4697	4.55456e-76	8.33711e-75	162.806
ENSG00000160183.13	1.3478	4.08628	26.4464	5.38833e-76	9.83654e-75	162.719
ENSG00000234977.1	-2.06929	2.68876	-26.4438	5.49106e-76	1.0015e-74	162.713
ENSG00000243022.1	-2.38399	3.22901	-26.4399	5.64857e-76	1.02961e-74	162.685
ENSG00000255982.1	-1.54642	2.27253	-26.4377	5.73929e-76	1.04552e-74	162.673
ENSG00000231654.1	-3.13331	3.66291	-26.4388	5.69365e-76	1.03751e-74	162.63
ENSG00000267580.1	1.54435	4.47481	26.4421	5.55635e-76	1.0131e-74	162.609
ENSG00000260737.5	-3.60277	3.74669	-26.4447	5.45509e-76	9.95542e-75	162.545
ENSG00000182508.13	1.46705	3.66667	26.4197	6.53727e-76	1.18695e-74	162.541
ENSG00000230971.1	-2.80085	3.39708	-26.4218	6.43471e-76	1.16868e-74	162.524
ENSG00000233429.9	1.0788	4.54384	26.431	6.02142e-76	1.09526e-74	162.488
ENSG00000214942.4	-1.44708	2.19808	-26.4065	7.19215e-76	1.30429e-74	162.448
ENSG00000238131.1	-1.82253	2.43963	-26.4002	7.5256e-76	1.36353e-74	162.403
ENSG00000260678.1	-2.17533	2.85537	-26.3872	8.26727e-76	1.49747e-74	162.303
ENSG00000280776.1	2.39216	2.39389	26.3859	8.3447e-76	1.51058e-74	162.3
ENSG00000236272.1	-2.45749	4.02278	-26.3839	8.4664e-76	1.5317e-74	162.245
ENSG00000232642.1	-2.70288	3.77367	-26.3765	8.93527e-76	1.61508e-74	162.229
ENSG00000125815.8	-3.70664	3.76866	-26.4074	7.14499e-76	1.29612e-74	162.215
ENSG00000240863.3	-1.21211	2.05304	-26.3616	9.95244e-76	1.79357e-74	162.125
ENSG00000241054.1	-2.6311	3.18978	-26.363	9.85279e-76	1.77667e-74	162.104
ENSG00000253479.5	-2.98967	3.51549	-26.3658	9.65277e-76	1.74268e-74	162.104
ENSG00000101197.12	1.83209	3.88833	26.3523	1.06418e-75	1.91553e-74	162.053
ENSG00000250576.1	-1.918	2.56431	-26.3496	1.08497e-75	1.95179e-74	162.037
ENSG00000249599.1	-2.98224	3.61763	-26.3525	1.06269e-75	1.91341e-74	162.028
ENSG00000227676.3	-2.58678	3.34798	-26.329	1.25995e-75	2.26252e-74	161.878
ENSG00000211658.2	2.81644	2.49048	26.3312	1.24022e-75	2.22908e-74	161.867
ENSG00000140254.12	1.15723	4.33922	26.3295	1.25547e-75	2.25582e-74	161.825
ENSG00000104974.10	1.61271	3.94279	26.3167	1.37764e-75	2.4724e-74	161.794
ENSG00000254863.1	-3.17764	3.61303	-26.3192	1.35217e-75	2.42741e-74	161.745
ENSG00000183643.4	-2.70587	3.32382	-26.3124	1.42041e-75	2.54765e-74	161.744
ENSG00000179447.2	-2.40598	3.11667	-26.3099	1.44635e-75	2.5934e-74	161.741
ENSG00000166211.7	2.59635	2.90601	26.295	1.6117e-75	2.88645e-74	161.63
ENSG00000138336.8	1.18802	5.05827	26.3519	1.06707e-75	1.92015e-74	161.608
ENSG00000142615.7	-2.56136	3.50051	-26.2883	1.69152e-75	3.02672e-74	161.595
ENSG00000258932.5	2.32188	2.53351	26.286	1.7202e-75	3.07713e-74	161.578
ENSG00000253787.1	-3.22651	3.63536	-26.2892	1.68118e-75	3.00911e-74	161.506
ENSG00000261810.1	-2.29505	2.79138	-26.2714	1.91228e-75	3.41668e-74	161.457
ENSG00000243838.1	-2.43055	2.96894	-26.2691	1.94507e-75	3.47425e-74	161.433
ENSG00000224920.1	-1.88358	2.55644	-26.2631	2.03034e-75	3.62548e-74	161.412
ENSG00000279987.1	-2.72384	3.5098	-26.2627	2.0368e-75	3.63595e-74	161.388
ENSG00000255562.2	2.4563	2.67153	26.2572	2.12025e-75	3.78045e-74	161.365
ENSG00000244203.2	-2.91055	3.44182	-26.2589	2.09323e-75	3.73337e-74	161.322
ENSG00000256948.1	2.64528	2.62477	26.2496	2.23952e-75	3.99076e-74	161.292
ENSG00000125910.5	1.66517	4.2182	26.2479	2.26754e-75	4.03832e-74	161.264
ENSG00000267369.1	2.01789	3.69887	26.2377	2.44252e-75	4.34482e-74	161.229
ENSG00000111432.4	1.39476	4.58855	26.2442	2.3295e-75	4.14623e-74	161.132
ENSG00000266923.1	2.37041	2.84996	26.2181	2.81517e-75	4.99595e-74	161.087
ENSG00000258552.1	-1.75202	2.42398	-26.2131	2.91882e-75	5.17535e-74	161.051
ENSG00000280197.1	-1.23895	2.06965	-26.2098	2.98915e-75	5.2985e-74	161.028
ENSG00000242534.2	3.34856	2.7618	26.2149	2.88053e-75	5.10895e-74	160.862
ENSG00000232283.1	-2.47976	3.84876	-26.1755	3.83402e-75	6.78102e-74	160.754
ENSG00000225605.1	-2.57247	3.22097	-26.1701	3.98732e-75	7.04924e-74	160.716
ENSG00000259395.1	-2.1719	2.73757	-26.1638	4.17434e-75	7.3691e-74	160.685
ENSG00000227154.3	2.45372	2.28542	26.15	4.61672e-75	8.13344e-74	160.593
ENSG00000258512.1	2.47593	2.51943	26.1452	4.78011e-75	8.41639e-74	160.554
ENSG00000223678.1	-1.65591	2.34539	-26.1435	4.83846e-75	8.5162e-74	160.548
ENSG00000267079.1	-2.09614	2.81095	-26.1413	4.91586e-75	8.64785e-74	160.527
ENSG00000278126.1	1.21333	4.49316	26.1568	4.39444e-75	7.75313e-74	160.524
ENSG00000280325.1	1.63864	3.66018	26.1392	4.99394e-75	8.78266e-74	160.516
ENSG00000266289.1	1.69473	3.18268	26.1356	5.12439e-75	9.00945e-74	160.464
ENSG00000253358.1	-1.91974	2.55297	-26.1256	5.51279e-75	9.68387e-74	160.415
ENSG00000253713.1	-1.39143	2.17743	-26.121	5.69881e-75	1.00048e-73	160.385
ENSG00000280134.1	-2.2128	3.37318	-26.1196	5.75756e-75	1.01021e-73	160.369
ENSG00000042304.10	-2.3389	2.91456	-26.118	5.82337e-75	1.02146e-73	160.345
ENSG00000236414.1	-2.10869	2.69084	-26.1084	6.24264e-75	1.09247e-73	160.285
ENSG00000271109.1	1.52623	3.70511	26.1044	6.42943e-75	1.12386e-73	160.264
ENSG00000263627.1	-2.39354	3.4156	-26.0915	7.06012e-75	1.23197e-73	160.171
ENSG00000226785.1	-1.42899	2.20051	-26.0905	7.11307e-75	1.24078e-73	160.164
ENSG00000271192.1	-2.23409	2.84274	-26.0918	7.04624e-75	1.2299e-73	160.162
ENSG00000233153.5	-2.71107	3.75396	-26.0887	7.20832e-75	1.25674e-73	160.149
ENSG00000223626.1	-2.19368	2.77669	-26.087	7.29369e-75	1.27126e-73	160.126
ENSG00000250069.1	-2.16533	3.4021	-26.0786	7.75643e-75	1.35152e-73	160.068
ENSG00000260343.1	-3.69479	3.85436	-26.0967	6.79696e-75	1.18742e-73	160.036
ENSG00000160654.9	1.53481	4.31313	26.0763	7.88546e-75	1.37361e-73	159.999
ENSG00000280155.1	-3.34881	3.64734	-26.0759	7.90736e-75	1.37663e-73	159.94
ENSG00000171017.10	1.67844	4.23341	26.0656	8.52624e-75	1.48182e-73	159.939
ENSG00000253652.1	2.89237	2.737	26.0656	8.52211e-75	1.48152e-73	159.903
ENSG00000260706.5	-1.40236	2.17073	-26.0537	9.29483e-75	1.61215e-73	159.897
ENSG00000264785.1	-1.5678	2.30021	-26.0522	9.39578e-75	1.62919e-73	159.886
ENSG00000133105.7	-2.22974	3.15851	-26.0493	9.5982e-75	1.66382e-73	159.864
ENSG00000228060.1	-2.7648	3.78291	-26.048	9.69163e-75	1.67953e-73	159.855
ENSG00000265752.2	2.26731	2.67219	26.0384	1.03944e-74	1.79925e-73	159.785
ENSG00000226221.1	1.0597	4.21091	26.0315	1.09247e-74	1.88997e-73	159.696
ENSG00000230897.1	2.21851	2.65701	26.0143	1.2381e-74	2.13762e-73	159.611
ENSG00000227748.1	-2.08697	2.72311	-26.0143	1.23858e-74	2.13786e-73	159.605
ENSG00000279668.1	-2.53611	3.55136	-26.0101	1.27695e-74	2.2022e-73	159.58
ENSG00000247774.6	1.40555	4.45101	26.019	1.19644e-74	2.06748e-73	159.542
ENSG00000171201.10	-2.69184	3.29392	-26.0053	1.32269e-74	2.27913e-73	159.516
ENSG00000256417.1	2.37928	3.39758	25.997	1.40483e-74	2.41791e-73	159.485
ENSG00000187116.13	1.45807	4.22218	25.9937	1.43904e-74	2.47609e-73	159.415
ENSG00000254610.2	1.88741	3.43772	25.9866	1.51544e-74	2.60531e-73	159.407
ENSG00000163154.5	1.43905	4.45928	25.9977	1.39783e-74	2.40655e-73	159.385
ENSG00000229402.1	-1.78655	2.43828	-25.9802	1.5877e-74	2.72723e-73	159.362
ENSG00000227200.1	-2.36282	3.02378	-25.9799	1.59104e-74	2.73218e-73	159.339
ENSG00000230099.2	2.57429	2.61221	25.9744	1.65606e-74	2.84141e-73	159.303
ENSG00000203963.11	-2.63548	4.4093	-25.9754	1.64379e-74	2.82116e-73	159.298
ENSG00000267133.1	-2.10434	2.65869	-25.9713	1.69445e-74	2.90647e-73	159.29
ENSG00000143536.7	-2.41518	3.52054	-25.9677	1.73836e-74	2.98093e-73	159.271
ENSG00000257830.1	-2.12323	2.74404	-25.9561	1.89177e-74	3.24216e-73	159.18
ENSG00000229754.1	2.61403	3.75203	25.9523	1.94531e-74	3.32732e-73	159.155
ENSG00000213371.4	2.16943	2.4881	25.9459	2.03793e-74	3.48476e-73	159.113
ENSG00000211964.3	2.9634	2.77183	25.9548	1.91044e-74	3.27323e-73	159.089
ENSG00000228618.1	-1.81216	2.4647	-25.9408	2.11607e-74	3.61326e-73	159.075
ENSG00000260402.1	-3.31287	3.84572	-25.9409	2.11405e-74	3.61083e-73	159.025
ENSG00000225950.7	1.10478	4.13146	25.9285	2.31358e-74	3.94607e-73	158.961
ENSG00000256923.1	2.35428	2.61866	25.9189	2.48172e-74	4.2257e-73	158.916
ENSG00000257869.1	2.48243	2.35141	25.9193	2.47543e-74	4.21618e-73	158.916
ENSG00000150394.13	1.02223	4.65171	25.9457	2.04075e-74	3.4876e-73	158.912
ENSG00000258729.2	-2.40389	2.99123	-25.9104	2.63995e-74	4.49387e-73	158.834
ENSG00000271369.1	2.56525	2.57517	25.9032	2.7832e-74	4.73104e-73	158.787
ENSG00000168421.12	1.10062	4.67784	25.9269	2.3405e-74	3.98973e-73	158.764
ENSG00000259245.1	-3.40834	3.79976	-25.906	2.72618e-74	4.63673e-73	158.736
ENSG00000156127.6	1.75392	4.27041	25.8935	2.98651e-74	5.0738e-73	158.681
ENSG00000235571.1	-2.22598	3.07456	-25.8823	3.24064e-74	5.4932e-73	158.646
ENSG00000226527.1	-3.09281	3.65386	-25.8832	3.21934e-74	5.46015e-73	158.611
ENSG00000260240.4	-2.31328	2.90545	-25.8752	3.41282e-74	5.77858e-73	158.577
ENSG00000249865.1	-1.73394	2.41278	-25.8711	3.5177e-74	5.9495e-73	158.569
ENSG00000229569.1	-2.08161	2.68101	-25.8582	3.86503e-74	6.526e-73	158.467
ENSG00000253224.1	-1.90341	2.53996	-25.8528	4.02131e-74	6.77852e-73	158.434
ENSG00000257501.6	-2.50915	4.1063	-25.8565	3.91459e-74	6.60231e-73	158.432
ENSG00000249618.5	-2.61647	3.24766	-25.8562	3.92274e-74	6.61421e-73	158.424
ENSG00000179750.15	1.35217	4.38956	25.8576	3.88334e-74	6.55325e-73	158.382
ENSG00000234498.3	1.3608	4.30368	25.8515	4.05977e-74	6.83955e-73	158.361
ENSG00000167780.11	1.29604	4.44646	25.8523	4.03413e-74	6.79824e-73	158.326
ENSG00000272635.1	-2.16056	3.04486	-25.8255	4.90876e-74	8.25605e-73	158.236
ENSG00000187847.3	-2.13954	2.71474	-25.8252	4.91881e-74	8.27065e-73	158.224
ENSG00000241577.1	-1.83777	2.4919	-25.8225	5.0165e-74	8.43257e-73	158.214
ENSG00000229913.1	-2.25841	2.89711	-25.8168	5.22956e-74	8.7834e-73	158.158
ENSG00000214578.5	1.61328	3.6778	25.8142	5.32825e-74	8.9417e-73	158.156
ENSG00000260217.1	-2.00889	2.67294	-25.7889	6.41389e-74	1.07338e-72	157.965
ENSG00000224126.2	1.40109	4.51764	25.7933	6.208e-74	1.04008e-72	157.877
ENSG00000162621.6	-2.12711	3.18436	-25.767	7.52858e-74	1.25645e-72	157.811
ENSG00000277661.4	-2.51534	3.38705	-25.7671	7.51934e-74	1.25526e-72	157.801
ENSG00000278255.1	-2.16927	2.82244	-25.7661	7.57572e-74	1.26397e-72	157.793
ENSG00000234089.1	-3.18261	3.75651	-25.7686	7.43603e-74	1.24203e-72	157.763
ENSG00000224368.1	-1.97693	2.57065	-25.7584	8.01157e-74	1.33485e-72	157.744
ENSG00000224875.2	2.35794	2.4458	25.749	8.5843e-74	1.42909e-72	157.679
ENSG00000236305.1	2.1037	2.61402	25.7479	8.65242e-74	1.43964e-72	157.671
ENSG00000257906.1	-2.67415	3.85259	-25.7444	8.8804e-74	1.47717e-72	157.64
ENSG00000241911.1	-1.58617	2.2965	-25.7367	9.39609e-74	1.56166e-72	157.59
ENSG00000251398.1	-1.51351	2.23866	-25.7338	9.59694e-74	1.59461e-72	157.569
ENSG00000269974.1	1.25813	3.81827	25.7249	1.02403e-73	1.69964e-72	157.504
ENSG00000261154.1	-1.80239	2.43972	-25.7248	1.02503e-73	1.70083e-72	157.502
ENSG00000204472.12	1.11626	4.94841	25.779	6.89267e-74	1.15223e-72	157.501
ENSG00000206150.3	-2.2725	3.37809	-25.7217	1.04828e-73	1.73892e-72	157.478
ENSG00000261002.5	-2.73604	3.64886	-25.7143	1.10633e-73	1.83171e-72	157.422
ENSG00000267643.1	-2.32441	3.25024	-25.7097	1.14469e-73	1.89367e-72	157.39
ENSG00000263878.1	-2.11305	2.80573	-25.7085	1.1549e-73	1.91004e-72	157.375
ENSG00000177494.5	2.43929	3.40143	25.6962	1.2635e-73	2.0868e-72	157.294
ENSG00000232124.1	2.2755	2.60044	25.6698	1.53253e-73	2.52218e-72	157.101
ENSG00000245205.3	1.88074	3.08546	25.6696	1.53522e-73	2.52522e-72	157.087
ENSG00000250481.1	-1.66297	2.35244	-25.6678	1.55512e-73	2.55657e-72	157.087
ENSG00000264422.1	-1.72964	2.38954	-25.6645	1.59395e-73	2.61969e-72	157.062
ENSG00000238210.2	-3.03928	3.6418	-25.6691	1.54098e-73	2.53401e-72	157.044
ENSG00000120055.7	1.25326	4.34145	25.6716	1.51258e-73	2.4907e-72	157.036
ENSG00000242960.1	1.39086	3.80934	25.6542	1.71816e-73	2.81923e-72	156.987
ENSG00000227352.1	-2.17345	2.95949	-25.6542	1.71781e-73	2.81923e-72	156.983
ENSG00000259481.1	-1.75026	2.40224	-25.6519	1.74714e-73	2.86523e-72	156.97
ENSG00000246022.2	-2.40974	4.05148	-25.6491	1.78443e-73	2.92401e-72	156.92
ENSG00000211809.2	2.27399	2.23854	25.6412	1.89066e-73	3.0964e-72	156.893
ENSG00000206192.7	-2.73775	3.80505	-25.6392	1.91801e-73	3.14035e-72	156.878
ENSG00000211951.2	2.85009	2.47173	25.6351	1.97693e-73	3.23593e-72	156.796
ENSG00000250670.1	-1.27128	2.08939	-25.6273	2.0921e-73	3.41983e-72	156.792
ENSG00000251370.1	-1.69379	2.39936	-25.6158	2.27768e-73	3.71717e-72	156.706
ENSG00000257199.2	-2.48088	3.35815	-25.6132	2.32058e-73	3.78614e-72	156.684
ENSG00000234551.1	-2.6167	3.19647	-25.6112	2.35494e-73	3.83806e-72	156.628
ENSG00000280008.1	2.25003	2.64682	25.6036	2.49054e-73	4.0547e-72	156.618
ENSG00000230118.1	2.37034	2.32388	25.5996	2.56437e-73	4.17265e-72	156.588
ENSG00000224400.5	-1.88132	2.52089	-25.5935	2.68089e-73	4.35756e-72	156.541
ENSG00000179428.2	2.58466	3.30209	25.5873	2.80509e-73	4.55577e-72	156.495
ENSG00000279484.1	-2.48803	3.6349	-25.579	2.98218e-73	4.83818e-72	156.434
ENSG00000243995.1	-2.58556	3.53616	-25.5779	3.00701e-73	4.87586e-72	156.427
ENSG00000242524.1	-2.33132	3.13097	-25.5628	3.35941e-73	5.43707e-72	156.307
ENSG00000232505.2	-2.51078	3.32991	-25.5546	3.56595e-73	5.76671e-72	156.248
ENSG00000198223.14	1.19426	4.67102	25.5739	3.09482e-73	5.0142e-72	156.191
ENSG00000255866.1	-1.49307	2.25017	-25.5243	4.45551e-73	7.18416e-72	156.038
ENSG00000237857.2	1.25023	4.12901	25.5286	4.31658e-73	6.96385e-72	156.037
ENSG00000260090.1	-1.21718	2.05603	-25.5229	4.50276e-73	7.25647e-72	156.027
ENSG00000253776.1	-1.69135	2.3711	-25.5119	4.87991e-73	7.84963e-72	155.946
ENSG00000239216.1	-2.01582	2.60953	-25.5052	5.12452e-73	8.23873e-72	155.891
ENSG00000231336.1	-1.35845	2.14368	-25.5026	5.22373e-73	8.38931e-72	155.879
ENSG00000227694.1	1.99003	2.92452	25.5027	5.22112e-73	8.38734e-72	155.874
ENSG00000265644.1	-1.49262	2.22593	-25.498	5.40392e-73	8.67409e-72	155.845
ENSG00000233601.1	-1.82086	2.5082	-25.4926	5.62441e-73	9.02322e-72	155.803
ENSG00000233048.1	-2.25432	2.98408	-25.483	6.03572e-73	9.67282e-72	155.72
ENSG00000273550.1	-1.98844	2.57889	-25.4783	6.24697e-73	1.00008e-71	155.694
ENSG00000242042.1	-3.00699	3.58383	-25.4833	6.0214e-73	9.65242e-72	155.678
ENSG00000274943.1	1.45019	3.89331	25.4645	6.91502e-73	1.10439e-71	155.593
ENSG00000211962.2	3.03182	3.14325	25.4709	6.59604e-73	1.05512e-71	155.583
ENSG00000250496.2	-2.51813	3.18442	-25.4659	6.84061e-73	1.09309e-71	155.578
ENSG00000177519.3	1.02752	5.00531	25.5231	4.49484e-73	7.24565e-72	155.565
ENSG00000233656.1	-2.48497	3.31041	-25.4554	7.39339e-73	1.17955e-71	155.522
[truncated: 7,393 more rows]

## Sheet: Supplementary Table 2
Supplementary Table 2. RFS-related mRNAs
Ensembl ID	HR	95% CI	p value
ENSG00000006071.10	0.49	0.26 - 0.9	0.02186
ENSG00000006757.10	0.11	0.02 - 0.79	0.02774
ENSG00000078043.14	0.18	0.04 - 0.83	0.02744
ENSG00000078142.10	0.02	0 - 0.48	0.01581
ENSG00000089127.11	4.27	1.12 - 16.31	0.03365
ENSG00000090339.7	3.54	1.14 - 10.96	0.02844
ENSG00000093072.14	3.7	1.06 - 12.96	0.04059
ENSG00000100473.14	0.17	0.04 - 0.81	0.02562
ENSG00000101782.13	0.12	0.02 - 0.88	0.03722
ENSG00000101916.11	2.32	1.07 - 5.02	0.03207
ENSG00000103569.8	2.6	1.03 - 6.59	0.0442
ENSG00000104290.9	0.13	0.02 - 0.99	0.04903
ENSG00000104856.12	4.44	1.07 - 18.44	0.04024
ENSG00000107201.8	2.92	1.12 - 7.59	0.02777
ENSG00000110888.16	0.05	0 - 0.91	0.04276
ENSG00000111335.11	3.41	1.12 - 10.43	0.0312
ENSG00000111879.17	0.05	0 - 0.89	0.0414
ENSG00000116701.13	2.39	1.03 - 5.53	0.04254
ENSG00000118276.10	0.05	0 - 0.64	0.02112
ENSG00000120217.12	2.92	1.02 - 8.37	0.04548
ENSG00000120798.15	0.03	0 - 0.96	0.0472
ENSG00000123146.18	6.09	1.26 - 29.44	0.02453
ENSG00000124201.13	8.3	1.34 - 51.28	0.02282
ENSG00000127252.5	0.27	0.09 - 0.78	0.01616
ENSG00000127377.7	0.73	0.56 - 0.97	0.02898
ENSG00000130177.13	0.05	0 - 0.86	0.03909
ENSG00000130303.11	4.52	1.01 - 20.26	0.04839
ENSG00000131067.15	0.01	0 - 0.68	0.03217
ENSG00000132109.9	10.68	1.17 - 97.78	0.03601
ENSG00000132334.15	5.48	1.15 - 26.09	0.03245
ENSG00000132874.12	0.68	0.51 - 0.89	0.00542
ENSG00000132970.11	0.18	0.04 - 0.81	0.02586
ENSG00000134007.3	0.51	0.29 - 0.9	0.02109
ENSG00000134759.12	0.03	0 - 0.27	0.00225
ENSG00000137462.6	3.36	1.12 - 10.11	0.03094
ENSG00000140464.18	18.95	1.41 - 254.49	0.02644
ENSG00000141441.14	0.08	0.01 - 0.76	0.02798
ENSG00000151790.7	27.48	1 - 751.88	0.04969
ENSG00000152990.12	0.04	0 - 0.69	0.02696
ENSG00000154059.8	0.04	0 - 0.64	0.0221
ENSG00000155307.16	9.66	1.07 - 87.1	0.04333
ENSG00000157322.15	0.68	0.5 - 0.94	0.02091
ENSG00000160223.15	0.45	0.22 - 0.92	0.02806
ENSG00000164309.13	0.21	0.05 - 0.87	0.03101
ENSG00000164733.19	2.64	1 - 6.93	0.04924
ENSG00000165125.16	0.37	0.14 - 0.95	0.03814
ENSG00000166401.12	4.49	1.04 - 19.33	0.04408
ENSG00000167216.15	0.25	0.07 - 0.89	0.03284
ENSG00000167850.3	3.95	1.21 - 12.91	0.02325
ENSG00000168995.12	5.42	1.2 - 24.54	0.02841
ENSG00000169136.7	6.51	1.09 - 38.99	0.04041
ENSG00000169245.5	6.58	1.23 - 35.23	0.02764
ENSG00000170458.12	2.52	1.01 - 6.25	0.04661
ENSG00000172466.14	0	0 - 0.62	0.03155
ENSG00000174600.12	3.63	1.02 - 12.87	0.04626
ENSG00000174951.9	0.14	0.02 - 0.97	0.04694
ENSG00000178538.8	0.36	0.14 - 0.92	0.03368
ENSG00000178776.4	0.71	0.56 - 0.91	0.00584
ENSG00000179111.7	0.75	0.57 - 0.99	0.04478
ENSG00000179477.8	0.14	0.02 - 0.94	0.04258
ENSG00000180061.8	2.89	1.06 - 7.91	0.03896
ENSG00000181965.5	0.79	0.63 - 0.98	0.03589
ENSG00000182578.12	3.44	1.11 - 10.64	0.03223
ENSG00000185730.6	0.04	0 - 0.97	0.04802
ENSG00000186818.11	2.21	1.01 - 4.86	0.04776
ENSG00000187492.7	0.67	0.49 - 0.93	0.0181
ENSG00000187824.7	0.13	0.02 - 0.79	0.02718
ENSG00000188782.6	0.74	0.57 - 0.96	0.02562
ENSG00000189269.11	0.39	0.17 - 0.92	0.03075
ENSG00000196209.11	3.16	1.16 - 8.65	0.02487
ENSG00000196664.4	15.3	1.02 - 228.68	0.04802
ENSG00000197646.7	2.72	1.04 - 7.13	0.04225
ENSG00000198502.5	2.02	1.03 - 3.97	0.04028
ENSG00000204128.5	0.29	0.09 - 0.96	0.04217
ENSG00000211752.3	3.15	1.01 - 9.85	0.04826
ENSG00000211806.2	3.58	1.06 - 12.17	0.04075
ENSG00000214050.6	0.45	0.24 - 0.84	0.01235
ENSG00000223802.6	0.12	0.02 - 0.88	0.03677
ENSG00000232040.2	0.24	0.07 - 0.76	0.01518
ENSG00000233024.6	0.7	0.51 - 0.95	0.02392
ENSG00000235568.5	2.29	1 - 5.21	0.04907
ENSG00000256870.2	0.69	0.5 - 0.97	0.03136
ENSG00000258289.6	36.19	2.25 - 582.57	0.01137
ENSG00000278030.1	3.38	1.02 - 11.19	0.04582

## Sheet: Supplementary Table 3
Supplementary Table 3. Risk score for each patient
Sample ID	Risk score	Cohort
TCGA-2G-AAEW	-16.5243	Training cohort
TCGA-2G-AAEX	-19.6129	Training cohort
TCGA-2G-AAF1	-18.6649	Training cohort
TCGA-2G-AAF4	-19.4602	Training cohort
TCGA-2G-AAF6	-17.2595	Training cohort
TCGA-2G-AAF8	-17.4725	Training cohort
TCGA-2G-AAFG	-17.7936	Training cohort
TCGA-2G-AAFI	-17.5195	Training cohort
TCGA-2G-AAFL	-18.8083	Training cohort
TCGA-2G-AAFV	-17.9242	Training cohort
TCGA-2G-AAG0	-16.9453	Training cohort
TCGA-2G-AAG3	-17.9582	Training cohort
TCGA-2G-AAG5	-18.6824	Training cohort
TCGA-2G-AAG6	-19.5989	Training cohort
TCGA-2G-AAG7	-18.1227	Training cohort
TCGA-2G-AAG8	-19.1862	Training cohort
TCGA-2G-AAGC	-18.4841	Training cohort
TCGA-2G-AAGE	-17.4008	Training cohort
TCGA-2G-AAGF	-16.5774	Training cohort
TCGA-2G-AAGI	-19.0465	Training cohort
TCGA-2G-AAGJ	-16.0644	Training cohort
TCGA-2G-AAGK	-16.2947	Training cohort
TCGA-2G-AAGM	-19.0738	Training cohort
TCGA-2G-AAGO	-18.7924	Training cohort
TCGA-2G-AAGW	-19.5541	Training cohort
TCGA-2G-AAGX	-19.2899	Training cohort
TCGA-2G-AAGY	-20.0576	Training cohort
TCGA-2G-AAH0	-16.6942	Training cohort
TCGA-2G-AAH2	-19.6284	Training cohort
TCGA-2G-AAH3	-19.9998	Training cohort
TCGA-2G-AAHA	-19.4179	Training cohort
TCGA-2G-AAHC	-20.4158	Training cohort
TCGA-2G-AAHG	-18.3501	Training cohort
TCGA-2G-AAHL	-20.1233	Training cohort
TCGA-2G-AAHN	-19.6192	Training cohort
TCGA-2G-AAHP	-17.2061	Training cohort
TCGA-2G-AAHT	-17.8942	Training cohort
TCGA-2G-AAKG	-14.8526	Training cohort
TCGA-2G-AAL5	-18.1631	Training cohort
TCGA-2X-A9D5	-17.8035	Training cohort
TCGA-2X-A9D6	-18.8859	Training cohort
TCGA-4K-AA1G	-18.1275	Training cohort
TCGA-4K-AA1H	-19.1877	Training cohort
TCGA-4K-AAAL	-17.7673	Training cohort
TCGA-S6-A8JW	-17.473	Training cohort
TCGA-S6-A8JX	-18.3143	Training cohort
TCGA-S6-A8JY	-18.5709	Training cohort
TCGA-SB-A6J6	-17.2282	Training cohort
TCGA-SN-A6IS	-17.5507	Training cohort
TCGA-SN-A84W	-17.2168	Training cohort
TCGA-SN-A84X	-18.0354	Training cohort
TCGA-SN-A84Y	-19.9179	Training cohort
TCGA-SO-A8JP	-19.1909	Training cohort
TCGA-VF-A8A8	-19.4187	Training cohort
TCGA-VF-A8A9	-18.8481	Training cohort
TCGA-VF-A8AA	-17.2032	Training cohort
TCGA-VF-A8AB	-19.5083	Training cohort
TCGA-VF-A8AC	-18.2687	Training cohort
TCGA-VF-A8AD	-18.1649	Training cohort
TCGA-VF-A8AE	-17.1649	Training cohort
TCGA-WZ-A7V3	-18.722	Training cohort
TCGA-WZ-A7V4	-17.9741	Training cohort
TCGA-WZ-A7V5	-17.8464	Training cohort
TCGA-X3-A8G4	-18.3888	Training cohort
TCGA-XE-A8H1	-18.9255	Training cohort
TCGA-XE-A8H4	-19.0397	Training cohort
TCGA-XE-A8H5	-18.4167	Training cohort
TCGA-XE-A9SE	-15.4303	Training cohort
TCGA-XE-AANI	-19.4121	Training cohort
TCGA-XE-AANJ	-16.1192	Training cohort
TCGA-XE-AANV	-17.4788	Training cohort
TCGA-XE-AAO3	-18.8644	Training cohort
TCGA-XE-AAO4	-17.9633	Training cohort
TCGA-XE-AAO6	-17.7013	Training cohort
TCGA-XE-AAOB	-16.1936	Training cohort
TCGA-XE-AAOC	-18.1707	Training cohort
TCGA-XE-AAOD	-19.404	Training cohort
TCGA-XE-AAOF	-17.561	Training cohort
TCGA-XE-AAOJ	-16.4513	Training cohort
TCGA-XY-A89B	-18.5726	Training cohort
TCGA-XY-A8S2	-19.6302	Training cohort
TCGA-XY-A8S3	-17.8656	Training cohort
TCGA-XY-A9T9	-18.4432	Training cohort
TCGA-YU-A90P	-18.5969	Training cohort
TCGA-YU-A90Q	-19.5095	Training cohort
TCGA-YU-A90S	-19.5126	Training cohort
TCGA-YU-A90W	-19.4067	Training cohort
TCGA-YU-A94I	-18.8261	Training cohort
TCGA-YU-AA61	-17.5906	Training cohort
TCGA-ZM-AA06	-19.0305	Training cohort
TCGA-ZM-AA0B	-18.0154	Training cohort
TCGA-ZM-AA0D	-17.1732	Training cohort
TCGA-ZM-AA0E	-18.3215	Training cohort
TCGA-ZM-AA0F	-18.2286	Training cohort
TCGA-ZM-AA0H	-18.9597	Training cohort
TCGA-ZM-AA0N	-19.0912	Training cohort
GSM2643743	-17.2382	Validation cohort
GSM2643744	-16.7747	Validation cohort
GSM2643745	-16.6194	Validation cohort
GSM2643746	-16.9357	Validation cohort
GSM2643747	-16.7023	Validation cohort
GSM2643748	-16.5165	Validation cohort
GSM2643749	-17.0818	Validation cohort
GSM2643750	-16.4198	Validation cohort
GSM2643751	-17.146	Validation cohort
GSM2643752	-16.8212	Validation cohort
GSM2643753	-16.8087	Validation cohort
GSM2643754	-16.5362	Validation cohort
GSM2643755	-17.1937	Validation cohort
GSM2643756	-16.9241	Validation cohort
GSM2643757	-16.7896	Validation cohort
GSM2643758	-16.868	Validation cohort
GSM2643759	-16.7954	Validation cohort
GSM2643760	-16.1571	Validation cohort
GSM2643761	-16.7003	Validation cohort
GSM2643762	-16.7244	Validation cohort
GSM2643763	-17.074	Validation cohort
GSM2643764	-16.8579	Validation cohort
GSM2643765	-16.6873	Validation cohort
GSM2643766	-17.0206	Validation cohort
GSM2643767	-17.0619	Validation cohort
GSM2643769	-16.7174	Validation cohort
GSM2643770	-17.0923	Validation cohort
GSM2643771	-16.8318	Validation cohort
GSM2643772	-17.071	Validation cohort
GSM2643773	-16.982	Validation cohort
GSM2643774	-16.6561	Validation cohort
GSM2643775	-16.8586	Validation cohort
GSM2643776	-16.6372	Validation cohort
GSM2643777	-17.2088	Validation cohort
GSM2643778	-16.9292	Validation cohort
GSM2643779	-16.9891	Validation cohort
GSM2643780	-16.8235	Validation cohort
GSM2643781	-16.9661	Validation cohort
GSM2643783	-16.5253	Validation cohort
GSM2643784	-16.7785	Validation cohort
GSM2643785	-17.1568	Validation cohort
GSM2643787	-16.7512	Validation cohort
GSM2643788	-16.9079	Validation cohort
GSM2643789	-16.0024	Validation cohort
GSM2643790	-17.3061	Validation cohort
GSM2643791	-16.8121	Validation cohort
GSM2643792	-16.7953	Validation cohort
GSM2643793	-17.0024	Validation cohort
GSM2643794	-17.2471	Validation cohort
GSM2643795	-17.1003	Validation cohort
GSM2643796	-16.4443	Validation cohort
GSM2643797	-17.1247	Validation cohort
GSM2643798	-16.4626	Validation cohort
GSM2643799	-16.6528	Validation cohort
GSM2643800	-16.7189	Validation cohort
GSM2643801	-16.4823	Validation cohort
GSM2643802	-16.2614	Validation cohort

## Sheet: Supplementary Table 4
Supplementary Table 4. Top 20 terms of biological processes (BP)
ID	Description	GeneRatio	BgRatio	pvalue	p.adjust	qvalue	geneID	Count
GO:0007409	axonogenesis	465/15747	468/18670	1.00344e-30	5.07589e-27	2.90289e-27	25/60/104/107/575/23394/10939/375790/214/57679/57463/29882/288/3730/322/323/348/351/2909/393/396/9048/170302/51062/474/51761/26053/10678/9334/9331/10458/343472/64919/596/627/655/658/659/91653/84446/9024/682/113246/203228/885/886/1009/1000/1002/1020/8851/51265/6792/1951/10752/1123/140578/1141/1267/6900/152330/27255/23242/84570/1382/1385/1400/729920/1436/1496/2017/6387/7852/23191/26999/1600/1605/16…	465
GO:0022604	regulation of cell morphogenesis	480/15747	484/18670	1.57003e-30	5.07589e-27	2.90289e-27	10152/25/81/10097/102/577/23394/192670/226/57463/29882/84079/301/310/55435/335/348/116985/23237/55843/93663/115703/2909/393/9912/396/23370/8874/100528062/10109/348110/57194/10458/25805/343472/53335/283149/627/80823/659/84446/9024/54014/254065/11149/643338/708/59284/811/816/157922/4076/65981/832/55604/57091/6356/6357/6347/6369/6348/6354/960/998/11135/10435/10602/23580/148170/56882/56990/1000/1002/…	480
GO:0010498	proteasomal protein catabolic process	470/15747	477/18670	1.82296e-26	3.92909e-23	2.24704e-23	116988/207/210/267/196394/64682/10393/51529/25906/119504/29882/29945/51433/51434/54467/55139/348/369/9870/25820/10425/25852/406/408/409/11101/4287/550/6790/9212/9532/9529/7917/55212/10134/51283/329/9024/8945/701/9184/819/857/863/57805/57003/891/899/23607/8881/991/8697/246184/996/997/983/1017/1050/55743/23274/9575/1191/150684/64326/51185/1452/1453/1454/1499/8454/8453/8452/8451/8450/8065/1601/15309…	470
GO:0043161	proteasome-mediated ubiquitin-dependent protein catabolic process	413/15747	419/18670	1.60508e-23	2.59462e-20	1.48386e-20	116988/207/267/196394/64682/10393/51529/25906/119504/29882/29945/51433/51434/54467/55139/369/9870/25820/10425/25852/406/408/409/4287/550/6790/9212/9529/7917/55212/10134/51283/329/8945/701/9184/819/857/863/57805/57003/891/899/23607/8881/991/8697/246184/996/997/983/1017/1050/55743/23274/9575/1191/150684/64326/51185/1452/1453/1454/1499/8454/8453/8452/8451/8450/8065/1601/80344/79016/1642/1649/65992/7…	413
GO:0007265	Ras protein signal transduction	439/15747	448/18670	1.86667e-22	2.41397e-19	1.38055e-19	19/10152/25/27/29/9289/148/150/185/199/11214/57679/335/345/348/382/55738/10565/10564/57221/392/9411/2909/393/143872/9912/394/395/396/397/398/9138/9639/55160/9826/23365/22899/27237/9828/23370/128272/9181/115557/26084/64283/50650/100271715/389337/54848/84904/50649/55701/7984/9459/8874/23229/408/26053/604/613/8315/55845/643338/199731/347273/867/202243/890/998/11135/10435/10602/23580/148170/56882/569…	439
GO:0048568	embryonic organ development	420/15747	428/18670	4.48463e-22	4.83294e-19	2.76395e-19	29/90/100/133/54806/207/8854/220/8092/257/60529/100506013/8289/196528/200894/405/430/474/525/51761/585/129880/55212/613/57448/652/653/655/657/2186/26005/841/57545/339829/55036/3491/1028/1045/1046/1050/1051/9620/80184/55636/57053/55584/50515/4435/10370/7401/23242/1301/1280/1290/286204/1437/115908/1499/3576/1739/28514/1746/1749/1750/123872/10049/57453/1855/1856/144455/79733/1906/2202/1942/1956/9775…	420
GO:0001701	in utero embryonic development	368/15747	373/18670	2.02582e-21	1.53919e-18	8.80261e-19	86/90/91/94/100/102/9508/115/118/133/10566/207/8846/57679/154796/284/29123/320/321/9546/338/367/398/405/9915/430/55723/23250/538/27077/598/10018/54880/57448/650/653/655/657/2186/675/55845/689/705/25912/26005/729/57662/824/841/149473/84660/83605/3491/891/57820/9133/1028/1045/1046/1050/1051/56853/10087/55636/57680/50515/26097/9541/4435/80790/123920/4848/4849/9318/8533/1376/1437/1499/9646/8452/8451/…	368
GO:0010769	regulation of cell morphogenesis involved in differentiation	300/15747	301/18670	2.03211e-21	1.53919e-18	8.80261e-19	10152/25/81/10097/102/577/23394/57463/29882/84079/55435/335/348/23237/115703/2909/393/9912/396/8874/100528062/10109/10458/343472/627/80823/659/84446/9024/708/811/816/4076/65981/55604/57091/998/1000/1002/1020/8851/51265/6792/1072/1123/140578/1136/1141/10519/6900/23603/1382/1398/1399/10675/2017/9820/1523/23316/6387/23191/1600/1627/28988/1630/170506/27185/2039/10059/1785/26052/1793/80005/1808/374946…	300
GO:0007389	pattern specification process	436/15747	446/18670	2.14239e-21	1.53919e-18	8.80261e-19	10006/90/91/130399/92/93/94/9289/54806/64853/8854/29880/8092/257/60529/269/162/324/10297/367/23237/200894/84100/55130/429/444/472/10159/6790/8313/56033/10409/585/129880/55212/54880/8553/79365/80114/648/650/652/653/655/657/658/659/2186/7832/712/26005/718/138162/57545/115948/339829/55036/50937/1044/1045/1046/9620/1952/9350/220136/55997/8646/22856/4435/10370/23242/286204/1399/1499/56998/80319/56603/…	436
GO:0044782	cilium organization	378/15747	384/18670	4.21036e-21	2.72242e-18	1.55695e-18	10257/3983/22885/10121/10097/10096/170690/54806/8852/10142/7840/2909/392509/200894/403/84100/55130/80210/50807/79969/64422/9474/23300/9114/51382/25814/10677/27077/80776/92482/80127/582/79738/166379/583/585/129880/55212/27241/26005/90355/375307/25776/57545/29070/93233/152206/115948/79140/339829/55036/160762/85478/285331/55704/10309/9738/8556/8555/983/8558/55755/8814/6792/1951/55835/153241/57562/22…	378
GO:0060271	cilium assembly	361/15747	366/18670	6.22179e-21	3.65728e-18	2.09159e-18	10257/3983/22885/10121/10097/10096/170690/54806/8852/10142/7840/2909/392509/200894/403/84100/55130/80210/50807/79969/64422/9474/23300/9114/51382/25814/10677/27077/80776/92482/80127/582/79738/583/585/129880/55212/27241/26005/90355/25776/57545/29070/93233/152206/115948/79140/339829/55036/160762/85478/285331/55704/10309/9738/8556/8555/983/8558/55755/8814/6792/1951/55835/153241/57562/22994/9662/22995…	361
GO:0050808	synapse organization	400/15747	408/18670	9.94956e-21	5.36115e-18	3.06604e-18	81926/51104/58489/10152/25/43/60/71/87/10097/102/119/575/576/577/266977/22859/23284/23394/10939/375790/57679/57463/347902/29882/288/348/351/23237/375/378/382/58504/115703/80728/9912/22899/100528062/40/10458/63827/627/80823/8927/712/713/714/10882/389941/718/728/9254/782/783/784/785/10369/8536/816/79012/4076/65981/831/869/147381/991/998/999/1000/1006/1020/8851/6792/1056/1072/400916/25978/1134/1139/…	400
GO:0032984	protein-containing complex disassembly	326/15747	329/18670	1.14564e-20	5.69825e-18	3.25882e-18	6059/88/118/119/120/154/139285/324/10297/327/9181/8289/196528/444/22863/54998/10677/8312/89927/664/91574/10241/157922/23271/57662/822/829/830/93661/832/55604/146206/857/126731/1072/1073/118487/400916/5119/57132/27243/25978/51652/51510/91782/10519/26586/9793/23332/23122/23274/1201/57482/1452/1499/7818/54541/8562/1659/2039/9829/11034/1855/1856/1857/8444/1939/1984/56648/143244/57724/2059/26284/2107/…	326
GO:0010975	regulation of neuron projection development	484/15747	499/18670	1.29497e-20	5.98092e-18	3.42048e-18	10152/25/27/116983/10097/102/112/116/577/23394/183/207/238/389658/285016/57463/29882/27063/84079/160/322/348/23237/375/382/115703/2909/393/9912/396/100528062/411/50807/466/51761/10677/567/9529/10458/343472/53335/627/80823/653/655/659/84446/9024/54149/59284/8536/57118/816/23271/4076/65981/10498/9139/55704/952/991/1000/1002/1020/8851/51265/6792/29956/1072/8837/1123/140578/1136/1141/10519/1268/1272/…	484
GO:0006914	autophagy	481/15747	496/18670	1.99585e-20	8.06571e-18	4.61277e-18	25/27/91452/340485/148/154/207/55626/310/411/83734/60673/9140/9776/22863/55054/89849/23130/55102/64422/115201/23192/84938/84971/9474/10533/79065/285973/472/23400/93974/535/23545/533/527/9114/245972/8992/155066/523/525/526/528/245973/51382/529/90423/9550/534/51606/572/9531/596/10018/8678/90427/664/665/666/83636/203228/10241/10645/823/826/836/8832/11140/1020/8851/27243/25978/51652/29082/128866/9242…	481
GO:0061919	process utilizing autophagic mechanism	481/15747	496/18670	1.99585e-20	8.06571e-18	4.61277e-18	25/27/91452/340485/148/154/207/55626/310/411/83734/60673/9140/9776/22863/55054/89849/23130/55102/64422/115201/23192/84938/84971/9474/10533/79065/285973/472/23400/93974/535/23545/533/527/9114/245972/8992/155066/523/525/526/528/245973/51382/529/90423/9550/534/51606/572/9531/596/10018/8678/90427/664/665/666/83636/203228/10241/10645/823/826/836/8832/11140/1020/8851/27243/25978/51652/29082/128866/9242…	481
GO:0043254	regulation of protein complex assembly	454/15747	467/18670	3.46451e-20	1.23126e-17	7.04155e-18	19/10152/54942/25/10097/10096/57180/653857/118/119/120/9447/84962/10142/213/246/57763/84079/79998/55435/348/375/382/10565/93663/79822/343578/9181/7984/402/10552/10095/10109/10094/10093/10092/81873/348110/50807/79969/55729/472/545/6311/11273/10677/9530/10458/55971/80115/581/79738/585/10018/9774/637/638/274/329/90427/55845/643338/157922/23271/57662/55832/822/829/830/93661/832/55604/146206/859/885/6…	454
GO:0016570	histone modification	442/15747	454/18670	3.5207e-20	1.23126e-17	7.04155e-18	86/51412/10270/26993/322/5926/51742/408/55870/9070/171023/1386/9474/472/546/6314/56970/6790/9212/6795/26053/8314/11177/9031/11176/604/54880/57673/648/672/675/79184/23774/23476/29117/10902/25855/84312/7862/27154/221477/817/10498/57332/890/891/79577/983/1017/1020/1025/26038/1111/26097/9575/55352/51200/1387/200186/1487/10664/140690/1499/9646/8450/30827/9730/1642/1643/55929/63946/1786/1789/84444/8193…	442
GO:0060562	epithelial tube morphogenesis	319/15747	322/18670	3.61799e-20	1.23126e-17	7.04155e-18	25/90/94/81792/170690/133/183/186/54806/239/8092/317/367/374/2909/8289/200894/585/129880/55212/8915/596/650/652/653/655/8945/26005/836/846/859/57545/339829/55036/6356/83605/9620/80184/1072/4435/23242/1282/1435/1436/1460/115908/1499/56998/1512/1522/3627/3579/7852/1605/8642/780/10522/10395/1739/9231/28514/54567/123872/1855/1856/1857/1906/1909/1948/1950/2022/1969/2043/2045/2099/80004/2119/2138/79633…	319
GO:0032535	regulation of cellular component size	364/15747	370/18670	3.84193e-20	1.2421e-17	7.10353e-18	10152/54942/25/88/10097/10096/57180/653857/118/119/120/23394/207/84335/10000/246/57679/29882/196527/310/55435/1173/348/358/361/375/382/10565/93663/79822/2909/393/343578/10552/10095/10109/10094/10093/10092/81873/348110/23400/538/10677/9530/10458/55971/80115/343472/585/627/274/659/55845/643338/822/829/830/93661/832/55604/146206/859/6356/6366/6369/10344/1236/11135/10435/10602/23580/148170/1002/54825…	364

## Sheet: Supplementary Table 5
Supplementary Table 5. Top 20 terms of cellular components (CC)
ID	Description	GeneRatio	BgRatio	pvalue	p.adjust	qvalue	geneID	Count
GO:0030055	cell-substrate junction	409/16521	412/19717	9.15631e-28	7.15108e-25	3.32519e-25	5244/60/70/71/87/88/89/81/10097/10096/102/6868/8754/118/575/976/60312/79026/83543/84962/9590/214/84964/301/308/309/54518/375/382/58504/83478/23092/57514/9181/8874/120534/402/79798/10095/10109/10094/10092/81873/55616/79969/527/567/9564/682/811/10487/823/824/726/8573/57091/847/857/858/859/867/977/960/4179/966/975/928/4267/83692/998/11135/1012/1000/1072/11261/10518/23332/23122/1213/1264/1265/1266/13…	409
GO:0005924	cell-substrate adherens junction	405/16521	408/19717	1.83307e-27	7.15813e-25	3.32847e-25	5244/60/70/71/87/88/89/81/10097/10096/102/6868/8754/118/575/976/60312/79026/83543/84962/9590/214/84964/301/308/309/54518/375/382/58504/83478/23092/57514/9181/8874/120534/402/79798/10095/10109/10094/10092/81873/55616/79969/527/567/9564/682/811/10487/823/824/726/8573/57091/847/857/858/859/867/977/960/4179/966/975/928/4267/83692/998/11135/1012/1000/1072/11261/10518/23332/23122/1213/1264/1265/1266/57…	405
GO:0005925	focal adhesion	402/16521	405/19717	3.08422e-27	8.02925e-25	3.73353e-25	5244/60/70/71/87/88/89/81/10097/10096/102/6868/8754/118/575/976/60312/79026/83543/84962/9590/214/84964/301/308/309/54518/375/382/58504/83478/23092/57514/9181/8874/120534/402/79798/10095/10109/10094/10092/81873/55616/79969/527/567/9564/682/811/10487/823/824/726/8573/57091/847/857/858/859/867/977/960/4179/966/975/928/4267/83692/998/11135/1012/1000/1072/11261/23332/23122/1213/1264/1265/1266/57175/23…	402
GO:0010008	endosome membrane	471/16521	479/19717	8.99302e-27	1.75589e-24	8.16471e-25	20/23461/10347/10058/81926/51104/58489/57406/9744/23527/11085/154/81693/51479/84168/118429/301/302/309/653145/8906/160/161/163/1173/1175/8943/55745/55317/51107/83464/338/26060/55198/361/23237/382/392/9743/127829/55207/79065/23200/23400/537/535/23545/50617/533/527/9114/245972/8992/155066/10079/567/23621/8938/8678/666/857/929/8763/909/910/911/912/50489/29126/146894/51293/967/968/926/29965/1080/5119…	471
GO:0005759	mitochondrial matrix	460/16521	469/19717	4.78633e-25	7.47625e-23	3.47639e-23	51166/10157/18/6059/55347/10449/80724/27034/33/34/35/36/37/38/50/26027/10965/23597/51205/80221/197322/116285/6296/341392/54988/84532/55902/79611/137872/54936/189/64902/50808/205/211/212/219/160428/217/8659/7915/4329/501/84266/275/384/402/23568/55210/84971/498/506/509/513/514/515/4287/549/587/593/594/10295/598/83875/622/2647/686/91574/708/763/11238/79587/844/84869/57805/891/983/118487/79586/8192/1…	460
GO:0031252	cell leading edge	398/16521	403/19717	1.40165e-24	1.82448e-22	8.48365e-23	22848/10347/10006/10152/51225/54942/25/3983/22885/58/59/70/72/87/10097/10096/6868/30817/84059/134/135/199/83543/84962/9495/208/57679/154796/154810/273/286/84168/302/322/54518/323/324/10297/351/26060/55198/64411/375/378/382/23647/57514/9912/9181/26084/50649/9459/8874/10109/10094/10092/348110/55616/468/490/526/538/10458/9564/54828/660/55845/54836/9847/199731/822/55604/146206/55704/57126/23607/960/8…	398
GO:0098793	presynapse	479/16521	491/19717	9.1913e-24	1.02549e-21	4.76842e-22	22848/60/71/102/8745/114/116/22859/134/135/148/152/273/1174/8943/320/321/322/51107/351/382/9912/79065/490/491/492/493/9114/525/23621/10458/8938/598/627/274/26258/645/118426/84446/8927/80262/708/10882/57010/774/776/783/790/57863/8618/93664/793/794/808/821/8573/846/255057/885/1008/1000/1006/5127/1020/8851/1056/1103/1128/1129/1131/1137/1141/1182/1201/2055/1211/1212/1258/1268/1272/53942/27255/8506/85…	479
GO:0005874	microtubule	409/16521	416/19717	2.53199e-23	2.47186e-21	1.14939e-21	23172/80709/324/10297/10513/10564/393/9181/403/84100/259266/79969/6790/9212/6795/9532/10458/54828/8915/56271/636/332/91272/259282/284257/801/805/808/157922/23271/57662/827/57821/285331/126731/10576/7203/10575/22948/908/10574/10694/8881/996/983/10263/1020/55755/80279/1062/55835/22832/9859/283638/85459/9702/285753/29105/154313/26586/9793/23332/23122/6249/7461/79827/7401/1213/1393/1453/79848/8452/15…	409
GO:0005774	vacuolar membrane	405/16521	412/19717	4.87476e-23	4.23021e-21	1.96701e-21	154664/20/23461/10058/23457/4363/89845/85320/8714/368/215/5826/57406/53/55/79026/51479/290/302/309/162/164/8907/10053/1174/8905/130340/160/161/163/1173/1175/8546/8943/26985/91056/55745/55317/127829/55207/408/22863/55054/89849/285973/23250/23200/286410/23400/535/23545/50617/533/527/9114/245972/523/525/526/528/245973/51382/529/9296/9550/534/127124/51606/10396/51374/566/2683/2647/282991/118426/54785…	405
GO:0016607	nuclear speck	390/16521	397/19717	5.64416e-22	4.40809e-20	2.04972e-20	79719/54942/34/22985/9507/4301/2334/8227/26993/54890/10189/9907/322/328/8539/367/93663/51329/51008/84164/10973/84913/535/91647/11273/580/10409/11176/10286/9774/627/55589/665/23774/6046/113246/58509/55604/22794/79872/8535/25776/85417/57018/81669/10421/995/997/51362/988/51755/8621/9425/26038/26097/9541/10970/1196/1198/29883/64326/51138/11052/51340/1408/1452/9646/51503/57703/54883/30827/114757/9802/…	390
GO:0098984	neuron to neuron synapse	346/16521	350/19717	7.10343e-22	5.04343e-20	2.34515e-20	81926/51104/58489/10006/29/88/10097/102/53616/107/114/118/119/120/84435/575/22859/134/135/152/9495/9465/10142/57679/56899/23237/375/55738/10564/9743/9912/9181/23229/408/409/476/491/79870/23621/10458/8537/53335/613/659/664/8927/9478/775/10369/27092/59284/59283/793/8536/815/55450/10486/1000/1020/8851/6792/25978/1128/1129/1131/1136/22883/64084/9746/254263/22866/1266/64506/22849/80315/9419/23373/1410…	346
GO:0098852	lytic vacuole membrane	350/16521	355/19717	4.29572e-21	2.79579e-19	1.30002e-19	154664/20/23461/23457/89845/215/5826/57406/53/55/79026/51479/290/302/309/162/164/8907/10053/1174/8905/130340/160/161/163/1173/1175/8546/8943/26985/91056/55745/55317/127829/55207/408/23250/23200/286410/23400/535/23545/50617/527/9114/245972/523/526/528/245973/51382/529/9550/51606/10396/51374/566/2683/2647/282991/118426/54785/119032/729991/25798/684/144577/719/51622/221960/8763/910/912/967/968/972/2…	350
GO:0005765	lysosomal membrane	349/16521	354/19717	5.072e-21	3.0471e-19	1.41688e-19	154664/20/23461/23457/89845/215/5826/57406/53/55/79026/51479/290/302/309/162/164/8907/10053/1174/8905/130340/160/161/163/1173/1175/8546/8943/26985/91056/55745/55317/127829/55207/408/23250/23200/286410/23400/535/23545/50617/527/9114/245972/523/526/528/245973/51382/529/9550/51606/10396/51374/566/2683/2647/282991/118426/54785/119032/729991/25798/684/144577/719/51622/221960/8763/910/912/967/968/972/2…	349
GO:0099572	postsynaptic specialization	343/16521	348/19717	1.37275e-20	7.65798e-19	3.56089e-19	81926/51104/58489/10006/29/88/10097/102/53616/107/114/118/119/120/84435/575/22859/134/135/152/9495/10142/57679/56899/23237/375/55738/9743/9912/9181/23229/408/409/476/491/79870/10458/8537/53335/613/659/664/8927/9478/775/10369/27092/59284/59283/8536/815/55450/10486/1008/1000/1020/8851/6792/25978/1128/1131/1134/57053/1136/55584/1140/1141/1144/1145/22883/64084/9746/254263/22866/1266/64506/22849/80315…	343
GO:0005819	spindle	342/16521	347/19717	1.62025e-20	8.43613e-19	3.92272e-19	8086/23172/55856/60509/207/7840/79998/311/351/9181/23568/403/127829/55207/259266/79969/472/79000/6790/9212/6795/56647/56271/332/57448/91272/259282/284257/79866/79184/701/801/805/808/822/827/10951/11335/147872/26112/891/126731/8556/8555/8881/991/994/996/998/990/8317/55143/983/55755/1062/1063/201161/9731/145508/22832/9859/84984/85459/9857/80817/80254/64793/84902/90799/1068/283489/9391/51647/26586/1…	342
GO:0032279	asymmetric synapse	324/16521	328/19717	2.88185e-20	1.4067e-18	6.54105e-19	81926/51104/58489/10006/29/88/10097/102/53616/107/114/118/119/120/84435/575/22859/134/135/152/9495/10142/57679/56899/23237/375/55738/10564/9743/9912/9181/23229/408/409/476/491/79870/10458/8537/53335/613/659/664/8927/9478/775/10369/27092/59284/59283/8536/815/55450/10486/1000/1020/8851/6792/25978/1128/1129/1131/1136/22883/64084/9746/254263/22866/1266/64506/22849/80315/9419/23373/1410/1496/1499/1500…	324
GO:0014069	postsynaptic density	320/16521	324/19717	5.63705e-20	2.58973e-18	1.2042e-18	81926/51104/58489/10006/29/88/10097/102/53616/107/114/118/119/120/84435/575/22859/134/135/152/9495/10142/57679/56899/23237/375/55738/9743/9912/9181/23229/408/409/476/491/79870/10458/8537/53335/613/659/664/8927/9478/775/10369/27092/59284/59283/8536/815/55450/10486/1000/1020/8851/6792/25978/1128/1131/1136/22883/64084/9746/254263/22866/1266/64506/22849/80315/9419/23373/1410/1496/1499/1500/1501/1600/…	320
GO:0005769	early endosome	344/16521	350/19717	1.13543e-19	4.9265e-18	2.29078e-18	10347/2532/1238/57007/51554/153/154/208/57679/287/51479/124930/84079/301/302/8639/55435/9179/51107/335/336/337/338/344/345/348/351/26060/55198/23237/382/57561/91947/23245/23250/23200/9114/245972/10079/567/23621/666/149466/59284/857/645811/54520/913/50489/933/29126/920/926/1080/5119/1182/1183/1184/25999/1201/157807/134829/54918/26047/150684/11151/7852/9595/28988/79139/51009/1730/22943/23317/92737/…	344
GO:0098978	glutamatergic synapse	343/16521	349/19717	1.33638e-19	5.49324e-18	2.5543e-18	81926/51104/58489/57406/22885/29/176/60/70/87/88/102/53616/8745/107/114/84435/23284/135/136/148/152/10142/163/8943/320/348/23237/375/378/382/58504/80728/9912/9181/10109/81873/490/491/492/493/10458/63827/613/8927/708/10369/27092/59284/8618/93664/793/50632/8536/814/79012/821/869/147381/999/1008/1009/1006/1020/6792/25978/1128/1129/1131/22883/64084/9746/254263/22866/1268/11151/10815/10814/126129/2337…	343
GO:0005635	nuclear envelope	448/16521	464/19717	9.44137e-19	3.68686e-17	1.71435e-17	8086/23/25/1238/148/147/64782/3267/56894/55326/25909/221264/9472/79647/199857/240/241/26057/311/307/310/327/351/358/22926/23200/23439/489/51374/8815/581/590/596/598/10017/23299/274/662/663/664/665/666/8315/83990/64897/54980/203228/27101/811/125972/22794/11335/23468/147872/894/1019/1063/80321/10390/29956/204219/79603/91012/253782/1069/1070/27243/128866/91782/9635/1047/1192/6249/79789/123920/255919…	448

## Sheet: Supplementary Table 6
Supplementary Table 6. Top 20 terms of molecular function (MF)
ID	Description	GeneRatio	BgRatio	pvalue	p.adjust	qvalue	geneID	Count
GO:0050839	cell adhesion molecule binding	491/15635	499/17697	6.59276e-18	7.90471e-15	6.15555e-15	55324/10006/87/88/89/81/90/102/4185/8751/6868/2515/53616/8745/101/8754/11093/11096/11095/118/22859/4301/79026/10598/226/288/54443/301/302/310/23647/55082/392/93663/27237/421/50807/471/11273/9531/10458/55971/659/682/9689/28969/800/811/819/822/829/832/846/831/867/54862/3491/1490/4856/8840/8839/8838/9133/9973/10694/977/57126/912/10666/23607/4179/975/928/11135/999/1008/1009/1010/1012/1013/1015/1016/2…	491
GO:0003713	transcription coactivator activity	316/15635	319/17697	6.57055e-14	3.93905e-11	3.06741e-11	25/29777/86/51412/87/88/81/9049/27063/328/8289/57492/84159/23568/405/171023/22926/56970/8915/607/283149/29998/329/672/29117/676/8896/57658/10498/865/55749/57805/84660/898/915/1022/1050/4261/4435/10370/163732/10987/1387/1488/1499/1616/55827/10521/1660/1810/1840/9149/1877/11319/8721/1999/56943/2033/2100/2247/2274/9457/2296/2521/2551/2625/2626/10691/26205/2874/23426/2957/2958/2962/9421/3054/29915/85…	316
GO:0015631	tubulin binding	332/15635	336/17697	1.02777e-13	4.10766e-11	3.19871e-11	23172/23394/84871/60509/23287/226/324/10297/26060/9181/403/10123/127829/55207/22809/80776/585/54828/56647/10018/56271/332/282991/672/675/84446/84688/27101/157922/23271/57662/827/859/57821/399693/285331/26112/55704/283234/440193/126731/54462/22948/8851/55755/1062/55835/85459/100653515/9857/9702/285753/80321/1068/1069/1070/286207/11261/9793/23332/23122/6249/7461/25999/1266/9419/1410/1605/341019/163…	332
GO:0019787	ubiquitin-like protein transferase activity	398/15635	407/17697	9.38225e-13	2.81233e-10	2.19001e-10	267/196394/64682/51529/29945/51433/54467/9870/25820/10425/51665/142689/51676/51666/83734/55054/64422/580/54880/51283/329/330/57448/79444/8315/672/8945/118611/867/868/23624/79872/8535/8697/997/998/55743/4850/64326/8452/8065/149095/1643/55101/51514/151636/23220/9666/1959/6921/1161/55120/54850/222235/144699/79176/146330/64839/80028/25827/84961/26223/283807/26224/26235/26234/26233/23194/55336/26267/8…	398
GO:0016887	ATPase activity	376/15635	384/17697	1.77529e-12	4.25714e-10	3.31512e-10	19/10349/79963/26154/154664/20/21/24/23461/23460/10347/10351/10350/5243/23456/8647/5244/340273/10058/22/11194/23457/4363/89845/85320/94160/1244/8714/10257/10057/368/6833/10060/215/225/5825/5826/6059/23/10061/55324/9619/9429/64137/64240/64241/22985/70/246269/102157402/308/84896/29028/54454/79915/55729/479/57130/23400/79572/84239/344905/476/477/478/480/481/482/483/487/488/489/490/491/492/493/27032/…	376
GO:0003779	actin binding	420/15635	431/17697	2.30098e-12	4.59813e-10	3.58065e-10	54942/25/27/3983/84448/22885/87/88/89/81/10097/10096/57180/653857/114/118/119/120/122622/60312/4301/199/83543/84962/226/54784/283/54443/84168/309/653145/10552/10095/10109/10094/10093/10092/81873/10677/55971/9275/274/26258/783/800/816/57662/10487/10486/822/829/830/93661/832/55704/1234/8851/8941/634/1072/1073/57530/79789/1264/1265/1266/23242/22837/11151/57175/23603/7464/10391/84940/79585/23406/9696…	420
GO:0045296	cadherin binding	325/15635	331/17697	1.22941e-11	1.88236e-09	1.46583e-09	55324/10006/90/118/4301/79026/10598/226/288/54443/301/302/23647/55082/392/93663/27237/421/50807/471/11273/9531/10458/55971/659/682/9689/28969/800/822/829/832/831/867/54862/9133/9973/10694/23607/4179/11135/999/1008/1009/1010/1012/1013/1015/1016/28513/1000/28316/64405/64403/60437/1001/1002/1003/1004/1005/1006/222256/8851/23670/57530/25978/128866/51510/57650/9793/1192/9685/1265/1266/22837/57175/1399…	325
GO:0004842	ubiquitin-protein transferase activity	373/15635	382/17697	1.25596e-11	1.88236e-09	1.46583e-09	267/196394/64682/51529/29945/51433/54467/9870/25820/10425/51665/142689/51676/51666/580/54880/51283/329/330/57448/79444/8315/672/8945/118611/867/868/23624/79872/8697/997/998/55743/4850/64326/8452/8065/149095/1643/55101/51514/151636/23220/9666/6921/1161/55120/54850/222235/144699/79176/146330/64839/80028/25827/84961/26223/283807/26224/26235/26234/26233/23194/55336/26267/80204/115290/26232/23014/2626…	373
GO:0004674	protein serine/threonine kinase activity	426/15635	439/17697	2.27381e-11	3.02922e-09	2.35891e-09	22848/9625/90/91/130399/92/93/94/57143/90956/203054/11214/207/208/10000/80216/115701/57538/269/255239/369/472/91419/545/6790/9212/6795/10295/613/55589/657/658/659/673/23476/84446/9024/699/701/51719/81617/8536/57118/57172/815/816/817/818/814/84254/10645/79012/8573/6348/896/902/8812/8476/9578/55561/8317/983/8558/728642/984/51755/8621/5218/65061/5127/5128/5129/23097/1017/23552/1018/1019/1020/1021/10…	426
GO:0008017	microtubule binding	244/15635	246/17697	2.66471e-11	3.19499e-09	2.488e-09	23172/324/10297/9181/403/10018/332/157922/23271/57662/827/57821/399693/285331/26112/55704/283234/440193/126731/54462/55755/1062/85459/100653515/9857/9702/285753/1068/1069/1070/286207/11261/9793/23332/23122/6249/7461/25999/1266/9419/1410/341019/1639/1641/1759/10059/1785/26052/1808/56896/4733/667/1780/8291/2009/24139/256364/27436/161436/400954/7430/84140/81610/23149/115548/2242/2258/85462/342184/23…	244
GO:0042623	ATPase activity, coupled	280/15635	284/17697	3.72334e-11	4.05844e-09	3.16038e-09	19/10349/79963/26154/154664/20/21/24/23461/23460/10347/10351/10350/5243/23456/8647/5244/340273/10058/22/11194/23457/4363/89845/85320/94160/1244/8714/10257/10057/368/6833/10060/215/225/5825/5826/9619/9429/64137/64240/64241/308/79915/479/57130/23400/476/477/478/480/481/482/483/487/488/489/490/491/492/493/27032/9914/495/498/506/509/513/514/516/517/518/10632/515/10476/539/537/92270/535/23545/50617/53…	280
GO:0005543	phospholipid binding	414/15635	427/17697	7.24521e-11	7.23917e-09	5.63728e-09	19/9619/23527/88/11033/55803/575/116987/64853/207/246/139285/219287/205147/273/51479/301/11199/311/312/302/304/306/307/308/309/310/653145/728113/8416/335/336/337/338/341/345/348/350/55937/26060/55198/116985/116984/64411/27236/23647/23092/9743/115703/2909/9912/64333/84100/85026/50807/23400/5205/558/572/80115/8938/129880/274/51411/695/9854/9847/146206/8436/55704/11314/146722/1048/10087/1071/115004/…	414
GO:0001228	DNA-binding transcription activator activity, RNA polymerase II-specific	425/15635	439/17697	9.53539e-11	8.79456e-09	6.84849e-09	326/80709/254268/8092/60529/367/1820/10620/138715/9915/406/466/1386/467/468/22809/22926/1388/474/571/56751/343472/56033/8538/10538/64919/168620/4207/79800/988/1044/1046/1050/1051/1052/1054/10153/9575/1385/10488/90993/64764/84699/148327/153222/1406/64651/81566/80034/10664/140690/1628/1649/1746/1747/1749/1761/9988/1870/1871/1874/55840/1879/64641/253738/57593/1958/1959/1961/26298/1997/1999/2000/2001…	425
GO:0042578	phosphoric ester hydrolase activity	357/15635	367/17697	2.8817e-10	2.46797e-08	1.92185e-08	52/53/54/51205/390928/55/251/248/249/250/328/27301/54840/79624/476/624/10380/761/818/846/6352/1230/1234/8556/8555/993/994/995/1033/1128/1131/1133/1267/55313/23399/9150/58190/10106/10217/51496/54205/1739/9787/9829/1843/11221/8446/11266/51207/11072/128853/80824/150290/142679/1844/56940/54935/78986/92235/285193/1845/1846/1847/1848/1849/1850/1852/1909/58478/5167/5168/5169/133121/339221/2053/2138/2139…	357
GO:0035091	phosphatidylinositol binding	242/15635	245/17697	3.35628e-10	2.68278e-08	2.08914e-08	23527/88/11033/55803/64853/207/246/139285/219287/205147/51479/302/304/653145/26060/55198/116985/116984/64411/27236/23647/9743/115703/64333/85026/50807/23400/129880/695/9854/55704/1048/10087/115004/157807/134829/150684/9265/153090/27071/57706/163486/79958/1800/8411/2035/23344/57488/83850/55763/115548/9873/10979/2242/221472/143162/9758/8324/9846/2596/8729/64083/55204/8733/196996/2886/284110/55876/5…	242
GO:0044389	ubiquitin-like protein ligase binding	301/15635	308/17697	8.67312e-10	6.49942e-08	5.06122e-08	10152/71/91/57379/55626/29882/57763/322/324/25820/408/409/92714/51666/22926/527/4287/6790/8312/8313/573/9532/9530/9529/7917/8915/596/8678/637/8548/666/672/143384/27101/811/819/22794/843/841/875/152137/891/10576/958/80279/1026/1051/11200/1152/1191/8454/8453/8452/8451/8450/8065/9820/23113/7852/1616/1629/65992/23586/79139/55070/1734/1741/3301/10059/1840/151636/1956/1959/9470/6923/2065/10613/11160/11…	301
GO:0031625	ubiquitin protein ligase binding	284/15635	290/17697	9.83407e-10	6.93592e-08	5.40113e-08	10152/71/91/57379/55626/29882/57763/322/324/25820/408/409/92714/51666/22926/527/4287/6790/8312/8313/573/9532/9530/9529/7917/8915/596/8678/637/8548/666/672/143384/27101/811/819/22794/843/841/875/152137/10576/958/1026/11200/1152/1191/8454/8453/8452/8451/8450/8065/9820/23113/7852/1616/1629/23586/79139/55070/1734/1741/3301/10059/1840/1956/1959/9470/6923/2065/10613/11160/11124/23197/55120/89885/25793/…	284
GO:0005085	guanyl-nucleotide exchange factor activity	212/15635	214/17697	1.12805e-09	7.51406e-08	5.85134e-08	29/153/11214/57679/84079/378/10565/10564/57221/9138/9639/55160/9826/23365/22899/27237/9828/23370/128272/9181/115557/26084/64283/50650/100271715/389337/54848/84904/50649/55701/7984/9459/8874/23229/8412/613/203228/51622/9267/9266/9265/27128/57706/163486/79958/27147/6764/163259/79961/22898/10260/9909/55667/23258/160518/201627/414918/22894/23268/1793/55619/139818/1794/1795/9732/80005/57572/85440/8170…	212
GO:0035257	nuclear hormone receptor binding	152/15635	152/17697	6.09203e-09	3.84439e-07	2.9937e-07	81/8289/10865/408/171023/11176/54828/672/8896/10438/811/84660/898/1022/1051/23019/1406/1407/1488/1499/1616/9730/25879/1655/79039/161582/2033/2099/2114/2274/2288/2322/8928/668/27086/93986/2521/10634/23426/2959/3091/3159/9324/3670/221037/3727/3728/10524/23028/55818/23081/8284/9113/51176/55791/5469/9968/9969/9282/10025/9440/9862/81857/90390/29079/64210/4654/8648/10499/8202/8031/23054/135112/9611/961…	152
GO:0017048	Rho GTPase binding	176/15635	177/17697	6.56769e-09	3.93733e-07	3.06607e-07	10152/29/11214/57679/54443/23647/55114/393/9912/396/397/398/9138/9639/55160/9826/23365/22899/27237/9828/23370/128272/9181/115557/26084/64283/50650/100271715/389337/54848/84904/50649/55701/7984/9459/8874/23229/538/613/55845/643338/857/9578/11135/10435/10602/23580/148170/56882/56990/6792/23603/23191/23002/23500/1613/1729/1730/81624/23268/1793/139818/1794/1795/9732/85440/1855/1856/1857/1894/345930/2…	176

## Sheet: Supplementary Table 7
Supplementary Table 7. Result of GSEA-based KEGG pathway analysis
ID	Description	setSize	enrichmentScore	NES	pvalue	p.adjust	qvalues	rank	leading_edge	core_enrichment
hsa00982	Drug metabolism - cytochrome P450	52	-0.661282	-2.29565	0.000944287	0.0322169	0.0276449	2648	tags=44%, list=13%, signal=39%	2946/2944/130/220/2941/131/2327/316/1576/7363/218/4129/1577/2326/1558/27306/127/126/2947/2949/7366/2938/125
hsa00980	Metabolism of xenobiotics by cytochrome P450	57	-0.560778	-1.98049	0.000961538	0.0322169	0.0276449	2648	tags=39%, list=13%, signal=34%	2946/2944/2052/130/220/2941/131/1576/7363/218/6822/1577/1545/27306/127/126/2947/2949/7366/2938/1645/125
hsa05204	Chemical carcinogenesis	60	-0.621609	-2.21083	0.000962464	0.0322169	0.0276449	2648	tags=42%, list=13%, signal=36%	2946/2944/2052/10/130/6799/220/2941/131/1576/7363/218/6822/1577/1545/1558/27306/127/126/2947/2949/7366/2938/1646/125
hsa03050	Proteasome	45	0.583257	1.99903	0.00104167	0.0322169	0.0276449	6556	tags=67%, list=32%, signal=45%	3458/5693/5687/5700/5701/5683/5702/5704/5694/9861/11047/5708/5695/5690/5706/5688/5719/5689/5686/5715/5682/5698/5684/5714/51371/5710/143471/5692/5699/9491
hsa04979	Cholesterol metabolism	47	0.588139	2.0262	0.00105152	0.0322169	0.0276449	2437	tags=28%, list=12%, signal=24%	337/345/335/350/57552/3949/3990/4036/255738/4018/8435/1071/64241
hsa04623	Cytosolic DNA-sensing pathway	46	0.532114	1.82514	0.00106157	0.0322169	0.0276449	5121	tags=43%, list=25%, signal=33%	10622/6352/3627/6351/115004/5437/81030/661/3665/51728/3553/834/10621/3569/9560/5441/51082/5434/171568/4792
hsa04061	Viral protein interaction with cytokine and cytokine receptor	89	0.54829	2.13743	0.00107759	0.0322169	0.0276449	4391	tags=51%, list=22%, signal=40%	6354/10344/6369/6355/1236/11009/6352/1233/3627/6373/6366/1237/6351/2833/56477/6846/6346/7133/146433/7124/6347/6348/6361/5473/3560/643/1235/6359/8743/1234/3576/414062/3559/3569/3561/6367/2921/9560/4049/8807/10563/729230/2829/6363/7132
hsa04110	Cell cycle	123	0.440735	1.8103	0.00108578	0.0322169	0.0276449	5163	tags=41%, list=25%, signal=31%	11200/494551/1021/4998/993/1028/2810/4171/898/1022/1019/994/1111/4085/4176/5001/891/1029/10459/890/9232/9088/4173/1647/995/991/3065/10926/4609/8318/5347/1027/7029/3066/4174/983/6502/9978/10393/246184/5111/9133/1870/9184/1869/896/7272/990/7465/1017
hsa03010	Ribosome	131	0.587509	2.44326	0.00108696	0.0322169	0.0276449	6301	tags=73%, list=31%, signal=50%	6192/6165/200916/219927/63875/25873/6231/29088/6235/6182/6152/3921/51073/6181/65008/6234/51116/6142/6122/6171/65003/23521/6154/6136/11222/6183/6135/64979/6227/9045/6207/6170/51121/6129/6193/6228/6167/6166/6208/4736/51373/7311/6188/6203/6230/6175/6159/6209/64963/29093/11224/55052/6150/6233/6157/6206/6141/6222/6187/55168/124995/65005/6123/2197/6132/6202/64981/6130/6169/6139/10573/51187/54460/6144/6…
hsa04080	Neuroactive ligand-receptor interaction	272	0.332846	1.5058	0.00116009	0.0322169	0.0276449	2396	tags=25%, list=12%, signal=23%	2834/1442/5340/3952/3814/4295/7200/2914/2688/51083/5745/1269/4922/3352/2147/1081/799/3827/2797/1142/5697/2150/2689/887/1908/553/2837/11255/2740/1146/1812/5020/2922/6863/3375/2906/1394/3362/57105/8698/2566/187/1134/1133/136/2562/135/5739/10316/8862/9568/6915/152/2743/5732/27334/1443/5032/2563/5031/147/185/2557/2916/4923/3001/2358/2555/155
hsa04060	Cytokine-cytokine receptor interaction	239	0.47572	2.11804	0.00116959	0.0322169	0.0276449	4477	tags=43%, list=22%, signal=34%	1442/6354/10344/3952/943/653/6369/2688/83729/26525/4838/269/6355/1236/8744/3458/51561/11009/6352/2689/1233/3627/6373/10913/3557/10663/6366/944/3556/650/1237/6351/1271/2056/356/2833/959/7293/4803/9573/392255/56477/2057/6846/50615/3604/6346/3575/1438/4050/970/1443/9518/9235/7133/3589/85480/146433/939/1437/7124/9966/130399/246778/6347/6348/3598/8995/3553/6361/5473/4804/3560/643/1235/6359/8743/10673/…
hsa00350	Tyrosine metabolism	35	-0.572997	-1.83011	0.00191205	0.0329044	0.0282348	2454	tags=37%, list=12%, signal=33%	130/7306/220/131/316/218/4129/8639/127/126/7299/1638/125
hsa03030	DNA replication	36	0.568288	1.8486	0.00209205	0.0329044	0.0282348	5638	tags=61%, list=28%, signal=44%	4171/5982/5557/10535/1763/4176/5427/5983/4173/5984/6742/23649/6119/4174/6118/84153/246243/5111/5558/2237/56655/5425
hsa05218	Melanoma	68	0.460094	1.69095	0.00212993	0.0329044	0.0282348	2257	tags=19%, list=11%, signal=17%	2249/9965/8822/2253/5154/999/8074/3082/1021/1019/5291/2247/1029
hsa03008	Ribosome biogenesis in eukaryotes	75	0.474773	1.78004	0.00214133	0.0329044	0.0282348	6466	tags=55%, list=32%, signal=37%	345630/54913/27341/28987/55651/10436/10248/55341/5822/29107/10528/4809/3692/51068/26354/51077/22803/55272/55781/5901/2091/51602/10607/6949/55505/25996/10813/84916/102157402/134430/10799/92856/51367/1457/54433/1460/29102/23160/138716/51119/10885
hsa04650	Natural killer cell mediated cytotoxicity	107	0.44816	1.80364	0.0021978	0.0329044	0.0282348	2668	tags=26%, list=13%, signal=23%	3812/3805/3809/3811/154064/3802/3458/80329/5551/53358/80328/3932/4068/3821/22914/356/10870/3002/100528032/919/3384/79465/962/5291/1437/7124/4277/7410
hsa04550	Signaling pathways regulating pluripotency of stem cells	141	0.384855	1.6154	0.00220751	0.0329044	0.0282348	2513	tags=22%, list=12%, signal=19%	388112/9421/7476/10637/6657/8820/89780/83729/4838/79923/3198/3670/7547/7472/2103/7855/8326/7475/3397/5013/1852/2264/84108/3211/81029/3399/5291/2247/8325/6498/130399
hsa05226	Gastric cancer	143	0.374602	1.57276	0.00221484	0.0329044	0.0282348	890	tags=12%, list=4%, signal=11%	2249/9965/1045/8822/7476/89780/2253/7015/999/8074/7472/3082/7855/53358/8326/23401/7475
hsa00190	Oxidative phosphorylation	118	0.403208	1.64112	0.00222222	0.0329044	0.0282348	7420	tags=62%, list=37%, signal=39%	479/525/1346/4706/4718/126328/4711/4713/4700/9377/539/51079/1350/4726/4702/4701/56901/54539/55967/10476/7388/513/506/5464/50617/9550/1337/440567/1329/4695/522/7384/1351/84701/6391/4698/4714/23545/6392/374291/10975/4723/4708/4710/245972/4716/7386/4724/4709/4728/10063/518/1340/4725/1349/9296/4722/4715/517/6390/8992/521/64077/4729/27089/10632/51606/4731/9551/4720/529/4707/29796
hsa03013	RNA transport	157	0.374373	1.58736	0.00225479	0.0329044	0.0282348	5940	tags=38%, list=29%, signal=27%	1917/340529/728689/1978/54913/8563/645974/22916/8663/6606/96764/10248/79023/59343/8666/6607/8664/8487/8894/29107/8087/10189/8893/84305/51068/8892/11102/9086/8665/5901/55110/5905/4116/348995/79760/51808/23165/8668/9939/84321/9631/10419/1207/129401/1981/79228/80145/1965/79833/10921/6396/10799/1974/51367/25929/6613/9883/55706/9775/5976
hsa04062	Chemokine signaling pathway	179	0.351328	1.51286	0.0022805	0.0329044	0.0282348	5510	tags=38%, list=27%, signal=28%	6354/10344/6369/6355/1236/6352/53358/1233/3627/6373/10663/6366/2792/1237/6351/2833/56477/6846/94235/6346/2869/3702/146850/2793/5291/408/6347/7410/6348/2790/10235/6361/5473/4067/643/1235/6359/1234/3576/414062/3845/2783/6367/2921/9560/5568/10563/729230/2829/6363/2268/5604/5881/1230/7454/5880/6375/2870/6374/5058/4792/653361/59345/6387/5290/7409/5906/5829
hsa00830	Retinol metabolism	47	-0.524677	-1.77283	0.00285442	0.0375124	0.0321888	4218	tags=49%, list=21%, signal=39%	8694/1551/157506/54884/340665/7365/1548/9227/216/130/131/316/1576/7363/1577/1558/127/126/53630/56603/7366/158835/125
hsa00140	Steroid hormone biosynthesis	42	-0.531464	-1.74701	0.00295276	0.0375124	0.0321888	1947	tags=33%, list=10%, signal=30%	8644/1576/7363/6716/79644/1577/3293/1545/3284/1586/6820/7366/1645/1646
hsa05340	Primary immunodeficiency	34	0.55991	1.8006	0.00309917	0.0375124	0.0321888	4259	tags=38%, list=21%, signal=30%	326/915/84876/3932/29851/959/916/3575/925/926/3561/7374/8625
hsa00270	Cysteine and methionine metabolism	49	0.484176	1.68187	0.00314795	0.0375124	0.0321888	5830	tags=57%, list=29%, signal=41%	1789/102724560/635/875/29968/586/26227/23382/10993/3945/259307/7263/84245/4357/4191/113675/1788/2805/191/6723/1491/64902/262/3939/51074/6611/1786/1036
hsa04350	TGF-beta signaling pathway	92	0.39768	1.56274	0.00321888	0.0375124	0.0321888	2523	tags=22%, list=12%, signal=19%	653/9241/10637/148738/83729/10468/4838/269/3458/5308/26585/3397/4091/650/392255/3399/25805/7124/130399/60436
hsa04713	Circadian entrainment	95	-0.407335	-1.5669	0.00374532	0.0420308	0.036066	4717	tags=54%, list=23%, signal=41%	109/2787/196883/9252/54331/805/112/9722/5594/91860/2782/1385/817/10681/2891/8912/2905/5592/8864/5332/117/818/111/2784/2775/5187/5578/2353/2893/5567/8863/55970/115/8913/3708/2778/3762/776/2902/775/3760/2892/810/2785/6262/114/2903/108/116/816/2904

## Sheet: Supplementary Table 8
Supplementary Table 8. survival and clinical information of stage I TGCT patients in TGCA-TGCT dataset
bcr_patient_barcode	system_version	clinical_stage	pathologic_stage	tnm_categories	psa	gleason_grading	ann_arbor	serum_markers	igcccg_stage	masaoka_stage	project
TCGA-2G-AAEW	7th	Stage IS	IS	T1N0M0T1N0M0	NA	NA	NA	S1		NA	TCGA-TGCT
TCGA-2G-AAEX	7th	Stage IS	IS	T1N0M0T1N0M0	NA	NA	NA	S1		NA	TCGA-TGCT
TCGA-2G-AAF1	7th	Stage IS	IS	T1N0M0T1N0M0	NA	NA	NA	S1	Good	NA	TCGA-TGCT
TCGA-2G-AAF4	6th	Stage IA	Stage I	T1N0M0T1N0M0	NA	NA	NA	S0		NA	TCGA-TGCT
TCGA-2G-AAF6	6th	Stage IS	IS	T1N0M0T1N0M0	NA	NA	NA	S1		NA	TCGA-TGCT
TCGA-2G-AAF8	6th	Stage IA	Stage IA	T1N0M0T1N0M0	NA	NA	NA	S0		NA	TCGA-TGCT
TCGA-2G-AAFE	5th	Stage IIA	Stage IIA	T2N1M0T2N1M0	NA	NA	NA	S1		NA	TCGA-TGCT
TCGA-2G-AAFE	5th	Stage IIA	Stage IIA	T2N1M0T2N1M0	NA	NA	NA	S1		NA	TCGA-TGCT
TCGA-2G-AAFG	5th	Stage IS	IS	T1N0M0T1N0M0	NA	NA	NA	S1		NA	TCGA-TGCT
TCGA-2G-AAFH	7th	Stage IIB	Stage IIB	T1N2M0T1N2M0	NA	NA	NA	S0	Good	NA	TCGA-TGCT
TCGA-2G-AAFI	7th	Stage IB	Stage IB	T2N0M0T2N0M0	NA	NA	NA	S2		NA	TCGA-TGCT
TCGA-2G-AAFJ	7th	Stage I		T1N0M0T1N0M0	NA	NA	NA	S2		NA	TCGA-TGCT
TCGA-2G-AAFL	7th	Stage IB	Stage IB	T2N0M0T2N0M0	NA	NA	NA	S0		NA	TCGA-TGCT
TCGA-2G-AAFM	7th	Stage IIA	Stage IIA	T2N1M0T2N1M0	NA	NA	NA	S1	Good	NA	TCGA-TGCT
TCGA-2G-AAFN	7th	Stage IIIB	Stage IIIB	T2N1M0T2N1M0	NA	NA	NA	S2	Good	NA	TCGA-TGCT
TCGA-2G-AAFO	7th	Stage IIA	Stage IIA	T1N1M0T1N1M0	NA	NA	NA	S0	Good	NA	TCGA-TGCT
TCGA-2G-AAFV	7th	Stage IS	IS	T1N0M0T1N0M0	NA	NA	NA	S1		NA	TCGA-TGCT
TCGA-2G-AAFY	7th	Stage IIA	Stage IIA	T2N1M0T2N1M0	NA	NA	NA	S0	Good	NA	TCGA-TGCT
TCGA-2G-AAFZ	7th	Stage IIIB	Stage III	T3N1M1bT3NXM1	NA	NA	NA	S2	Good	NA	TCGA-TGCT
TCGA-2G-AAG0	7th	Stage IS	IS	T2N0M0T2N0M0	NA	NA	NA	S2		NA	TCGA-TGCT
TCGA-2G-AAG0	7th	Stage IS	IS	T2N0M0T2N0M0	NA	NA	NA	S2		NA	TCGA-TGCT
TCGA-2G-AAG3	6th	Stage IS	IS	T1N0M0T2NXM0	NA	NA	NA	S1		NA	TCGA-TGCT
TCGA-2G-AAG3	6th	Stage IS	IS	T1N0M0T2NXM0	NA	NA	NA	S1		NA	TCGA-TGCT
TCGA-2G-AAG5	6th	Stage IS	IS	T1N0M0T1N0M0	NA	NA	NA	S1		NA	TCGA-TGCT
TCGA-2G-AAG6	6th	Stage IS	IS	T1N0M0T1N0M0	NA	NA	NA	S1		NA	TCGA-TGCT
TCGA-2G-AAG7	6th	Stage IS	IS	T1N0M0T1N0M0	NA	NA	NA	S1		NA	TCGA-TGCT
TCGA-2G-AAG8	6th	Stage IIA	Stage IB	T2N1M0T2N0M0	NA	NA	NA	S0	Good	NA	TCGA-TGCT
TCGA-2G-AAG9	6th	Stage IIIB	Stage IIIB	T2N1M0T2N1M0	NA	NA	NA	S2	Good	NA	TCGA-TGCT
TCGA-2G-AAGA	6th	Stage IIA	Stage IIA	T2N1M0T1N1M0	NA	NA	NA	S0	Good	NA	TCGA-TGCT
TCGA-2G-AAGC	6th	Stage IS	IS	T1N0M0T1N0M0	NA	NA	NA	S2		NA	TCGA-TGCT
TCGA-2G-AAGE	6th	Stage IS	IS	T1N0M0T1N0M0	NA	NA	NA	S2		NA	TCGA-TGCT
TCGA-2G-AAGF	6th	Stage IS	IS	T2N0M0T2N0M0	NA	NA	NA	S2		NA	TCGA-TGCT
TCGA-2G-AAGG	6th	Stage IIIC	Stage IIIC	T3N1M1bT3N1M1b	NA	NA	NA	S2	Good	NA	TCGA-TGCT
TCGA-2G-AAGI	6th	Stage IS	IS	T1N0M0T1N0M0	NA	NA	NA	S2		NA	TCGA-TGCT
TCGA-2G-AAGJ	6th	Stage IA	Stage IA	T1N0M0T1N0M0	NA	NA	NA	S0		NA	TCGA-TGCT
TCGA-2G-AAGK	6th	Stage IS	IS	T2N0M0T2N0M0	NA	NA	NA	S2		NA	TCGA-TGCT
TCGA-2G-AAGM	6th	Stage IS	IS	T2N0M0T2N0M0	NA	NA	NA	S2		NA	TCGA-TGCT
TCGA-2G-AAGN	6th	Stage IIIB	Stage IIIB	T2N1M0T2N1M0	NA	NA	NA	S2	Good	NA	TCGA-TGCT
TCGA-2G-AAGO	6th	Stage IS	IS	T2N0M0T2N0M0	NA	NA	NA	S1		NA	TCGA-TGCT
TCGA-2G-AAGP	6th	Stage IIA	Stage IIA	T2N1M0T2N1M0	NA	NA	NA	S1	Good	NA	TCGA-TGCT
TCGA-2G-AAGS	5th	Stage IIIB	Stage IIIB	T1N1M0T1N1M0	NA	NA	NA	S2	Good	NA	TCGA-TGCT
TCGA-2G-AAGT	5th	Stage IS	IS	T2N0M0T2NXM0	NA	NA	NA	S2		NA	TCGA-TGCT
TCGA-2G-AAGV	5th	Stage IIA		T1N1M0T1NXM0	NA	NA	NA	S1	Good	NA	TCGA-TGCT
TCGA-2G-AAGW	5th	Stage IS	IS	T1N0M0T1N0M0	NA	NA	NA	S1		NA	TCGA-TGCT
TCGA-2G-AAGX	5th	Stage IA	Stage IA	T1N0M0T1N0M0	NA	NA	NA	S0		NA	TCGA-TGCT
TCGA-2G-AAGY	5th	Stage IS	IS	T1N0M0T1N0M0	NA	NA	NA	S1		NA	TCGA-TGCT
TCGA-2G-AAGZ	5th	Stage IIIA	Stage IIIA	T2N2M1aT2N2M1a	NA	NA	NA	S1	Intermediate	NA	TCGA-TGCT
TCGA-2G-AAH0	5th	Stage IS	IS	T2N0M0T2NXM0	NA	NA	NA	S1		NA	TCGA-TGCT
TCGA-2G-AAH2	5th	Stage IS	IS	T1N0M0T1N0M0	NA	NA	NA	S2		NA	TCGA-TGCT
TCGA-2G-AAH3	4th	Stage I	Stage I	T2N0M0T2NXM0	NA	NA	NA	S2		NA	TCGA-TGCT
TCGA-2G-AAH4	4th	Stage II	Stage II	T1N1M0T1NXM0	NA	NA	NA	S2	Intermediate	NA	TCGA-TGCT
TCGA-2G-AAH8	6th	Stage IIIC	Stage IIIC	T2N1M0T2NXM0	NA	NA	NA	S3	Intermediate	NA	TCGA-TGCT
TCGA-2G-AAHA	6th	Stage IIA	Stage IB	T2N1M0T2NXM0	NA	NA	NA	S0	Good	NA	TCGA-TGCT
TCGA-2G-AAHC	5th	Stage IIA	IS	T1N1M0T1NXM0	NA	NA	NA	S1	Good	NA	TCGA-TGCT
TCGA-2G-AAHG	3rd	Stage I	Stage I	T1N0M0T1N0M0	NA	NA	NA	S0		NA	TCGA-TGCT
TCGA-2G-AAHL	4th	Stage I	Stage I	T2N0M0T2N0M0	NA	NA	NA	S0		NA	TCGA-TGCT
TCGA-2G-AAHN	4th	Stage I	Stage I	T1N0M0T1N0M0	NA	NA	NA	S0		NA	TCGA-TGCT
TCGA-2G-AAHP	5th	Stage IS	IS	T2N0M0T2N0M0	NA	NA	NA	S1		NA	TCGA-TGCT
TCGA-2G-AAHT	7th	Stage IS	IS	T2N0M0T2N0M0	NA	NA	NA	S1		NA	TCGA-TGCT
TCGA-2G-AAKD	4th	Stage III	Stage III	T2N2M1aT2NXM0	NA	NA	NA	S2	Intermediate	NA	TCGA-TGCT
TCGA-2G-AAKG	4th	Stage I	Stage I	T1N0M0T1N0M0	NA	NA	NA	S2		NA	TCGA-TGCT
TCGA-2G-AAKH	4th	Stage II	Stage II	T2N1M0T1NXM0	NA	NA	NA	S1	Good	NA	TCGA-TGCT
TCGA-2G-AAKL	4th	Stage II	Stage II	T2N1M0T2NXM0	NA	NA	NA	S2	Good	NA	TCGA-TGCT
TCGA-2G-AAKM	4th	Stage IIA	Stage II	T2N1M0T2NXM0	NA	NA	NA	S1	Good	NA	TCGA-TGCT
TCGA-2G-AAL5	4th	Stage I	Stage I	T1N0M0T1N0M0	NA	NA	NA	S1		NA	TCGA-TGCT
TCGA-2G-AAL7	6th	Stage IS	IS	T2N0M0T2N0M0	NA	NA	NA	S2		NA	TCGA-TGCT
TCGA-2G-AALP	6th	Stage IIIB	Stage IIIB	T1N1M1T1NXM1	NA	NA	NA	S2		NA	TCGA-TGCT
TCGA-2X-A9D5	7th	Stage II	Stage I	T1NXM0	NA	NA	NA	SX		NA	TCGA-TGCT
TCGA-2X-A9D6	7th		Stage I	T1NXM0	NA	NA	NA			NA	TCGA-TGCT
TCGA-4K-AA1G	7th	Stage IS	IS	T2N0M0T2N0M0	NA	NA	NA	S2	Good	NA	TCGA-TGCT
TCGA-4K-AA1H	7th	Stage IA	Stage IA	T1N0M0T2N0M0	NA	NA	NA	SX		NA	TCGA-TGCT
TCGA-4K-AA1I	7th	Stage IA	Stage IA	T1N0M0T1N0M0	NA	NA	NA			NA	TCGA-TGCT
TCGA-4K-AAAL	7th	Stage IS	IS	T1N0M0T2N0M0	NA	NA	NA	S2	Good	NA	TCGA-TGCT
TCGA-S6-A8JW	7th	Stage IS	IS	T1NXM0T1NXM0	NA	NA	NA	S1		NA	TCGA-TGCT
TCGA-S6-A8JX	7th	Stage IB	Stage IB	T2NXM0T2NXM0	NA	NA	NA	S0		NA	TCGA-TGCT
TCGA-S6-A8JY	7th	Stage IS	IS	T1NXM0T1NXM0	NA	NA	NA	S3	Good	NA	TCGA-TGCT
TCGA-SB-A6J6	7th		Stage IA	T1NXM0	NA	NA	NA	S0		NA	TCGA-TGCT
TCGA-SB-A76C	7th	Stage I		T1NXM0	NA	NA	NA	S1		NA	TCGA-TGCT
TCGA-SN-A6IS	7th	Stage IS	IS	T1NXM0T1NXM0	NA	NA	NA	S1		NA	TCGA-TGCT
TCGA-SN-A84W	7th		IS	M0T2NXM0	NA	NA	NA	S1		NA	TCGA-TGCT
TCGA-SN-A84X	7th	Stage IB	IS	M0T2NXM0	NA	NA	NA	S2		NA	TCGA-TGCT
TCGA-SN-A84Y	7th	Stage IS	IS	T2NXM0T2NXM0	NA	NA	NA	S2		NA	TCGA-TGCT
TCGA-SO-A8JP	7th		Stage I	T1N0M0	NA	NA	NA	SX		NA	TCGA-TGCT
TCGA-VF-A8A8	7th	Stage IA	Stage IA	T1N0M0T1N0M0	NA	NA	NA	S0		NA	TCGA-TGCT
TCGA-VF-A8A9	7th	Stage IA	Stage IA	T1N0M0T1N0M0	NA	NA	NA	S0		NA	TCGA-TGCT
TCGA-VF-A8AA	7th	Stage I	Stage I	T1N0M0T1N0M0	NA	NA	NA	SX		NA	TCGA-TGCT
TCGA-VF-A8AB	7th	Stage IA	Stage IA	T1N0M0T1N0M0	NA	NA	NA	S0		NA	TCGA-TGCT
TCGA-VF-A8AC	7th	Stage IA	Stage IA	T1NXM0T1NXM0	NA	NA	NA	S0		NA	TCGA-TGCT
TCGA-VF-A8AD	7th	Stage IB	Stage IB	T2NXM0T2NXM0	NA	NA	NA	S0	Good	NA	TCGA-TGCT
TCGA-VF-A8AE	7th	Stage IA	Stage IA	T1NXM0T1NXM0	NA	NA	NA	S0		NA	TCGA-TGCT
TCGA-W4-A7U2	7th	Stage IA		T1N0M0T1NX	NA	NA	NA	S0		NA	TCGA-TGCT
TCGA-W4-A7U3	7th	Stage IS		T1N0M0T1NX	NA	NA	NA	S2		NA	TCGA-TGCT
TCGA-W4-A7U4	7th	Stage I		T1N0M0T2NXM0	NA	NA	NA	S1		NA	TCGA-TGCT
TCGA-WZ-A7V3	7th		Stage I	N0M0T1NX	NA	NA	NA	SX		NA	TCGA-TGCT
TCGA-WZ-A7V4	7th		Stage I	N0M0T1NX	NA	NA	NA	SX		NA	TCGA-TGCT
TCGA-WZ-A7V5	7th		Stage I	N0M0T2NX	NA	NA	NA	SX		NA	TCGA-TGCT
TCGA-WZ-A8D5	7th			T2N0M0T3NXM0	NA	NA	NA	SX		NA	TCGA-TGCT
TCGA-X3-A8G4	7th		IS	T1N0M0	NA	NA	NA	S2		NA	TCGA-TGCT
TCGA-XE-A8H1	6th	Stage IS	IS	T2NXM0T2NXM0	NA	NA	NA	S1	Intermediate	NA	TCGA-TGCT
TCGA-XE-A8H4	6th	Stage IA	Stage IA	T1NXM0TXNXM0	NA	NA	NA	S0		NA	TCGA-TGCT
TCGA-XE-A8H5	6th	Stage IS	IS	T1N0M0T1NXM0	NA	NA	NA	S2		NA	TCGA-TGCT
TCGA-XE-A9SE	6th	Stage IA	Stage IA	T1NXM0T1NXM0	NA	NA	NA	S0		NA	TCGA-TGCT
TCGA-XE-AANI	6th	Stage IS	IS	T1NXM0T1NXM0	NA	NA	NA	S1		NA	TCGA-TGCT
TCGA-XE-AANJ	6th	Stage IIIB	IS	T2N1M1aT2NXM0	NA	NA	NA	S2	Intermediate	NA	TCGA-TGCT
TCGA-XE-AANR	6th	Stage I	Stage I	T2N0M0T2NXM0	NA	NA	NA	SX		NA	TCGA-TGCT
TCGA-XE-AANV	6th	Stage IB	Stage IB	T2NXM0T2NXM0	NA	NA	NA	S0	Good	NA	TCGA-TGCT
TCGA-XE-AAO3	6th	Stage I	Stage I	T2N0M0T2NXM0	NA	NA	NA	SX		NA	TCGA-TGCT
TCGA-XE-AAO4	6th	Stage IA	Stage IA	T1N0M0T1NXM0	NA	NA	NA	S0		NA	TCGA-TGCT
TCGA-XE-AAO6	6th	Stage IA	Stage IA	T1N0M0T1NXM0	NA	NA	NA	S0		NA	TCGA-TGCT
TCGA-XE-AAOB	6th	Stage IS	IS	T1N0M0T1NXM0	NA	NA	NA	S1	Intermediate	NA	TCGA-TGCT
TCGA-XE-AAOC	6th	Stage IA	Stage IA	T1N0M0T1NXM0	NA	NA	NA	S0		NA	TCGA-TGCT
TCGA-XE-AAOD	6th	Stage IB	Stage IB	T2N0M0T2NXM0	NA	NA	NA	S0	Good	NA	TCGA-TGCT
TCGA-XE-AAOF	6th	Stage IA	Stage IA	T1N0M0T1NXM0	NA	NA	NA	S0	Good	NA	TCGA-TGCT
TCGA-XE-AAOJ	6th	Stage IS	IS	T1N0M0T1NXM0	NA	NA	NA	S2	Intermediate	NA	TCGA-TGCT
TCGA-XE-AAOL	6th	Stage I	Stage I	T1NXM0T1NXM0	NA	NA	NA	SX		NA	TCGA-TGCT
TCGA-XY-A89B	7th	Stage IA	Stage IA	T1NXM0T1NXM0	NA	NA	NA	S0		NA	TCGA-TGCT
TCGA-XY-A8S2	7th	Stage I	Stage I	T2NXM0T2NXM0	NA	NA	NA	SX		NA	TCGA-TGCT
TCGA-XY-A8S3	7th	Stage IS	IS	T2NXM0T2NXM0	NA	NA	NA	S1		NA	TCGA-TGCT
TCGA-XY-A9T9	7th	Stage IS	IS	T1NXM0T1NXM0	NA	NA	NA	S1		NA	TCGA-TGCT
TCGA-YU-A90P	6th	Stage IA	Stage IA	N0M0T1	NA	NA	NA	S0		NA	TCGA-TGCT
TCGA-YU-A90Q	6th	Stage IB	Stage IB	N0M0T2	NA	NA	NA	S0	Good	NA	TCGA-TGCT
TCGA-YU-A90S	7th	Stage IA	Stage IA	N0M0T1	NA	NA	NA	S0		NA	TCGA-TGCT
TCGA-YU-A90W	7th	Stage IA	Stage IA	N0M0T1	NA	NA	NA	S0		NA	TCGA-TGCT
TCGA-YU-A90Y	7th	Stage IIIC	Stage IIIC	N3M1bT3	NA	NA	NA	S3	Poor	NA	TCGA-TGCT
TCGA-YU-A912	7th	Stage IIIC	Stage IIIC	N3M0T1	NA	NA	NA	S3	Good	NA	TCGA-TGCT
TCGA-YU-A94D	7th	Stage IIIB	Stage IIIB	N0M1aT3	NA	NA	NA	S2	Intermediate	NA	TCGA-TGCT
TCGA-YU-A94I	7th	Stage IA	Stage IA	N0M0T1	NA	NA	NA	S0		NA	TCGA-TGCT
TCGA-YU-AA4L	7th	Stage IIIC	Stage IIIC	N3M0T1	NA	NA	NA	S3	Poor	NA	TCGA-TGCT
TCGA-YU-AA61	7th	Stage IS	IS	N0M0T1	NA	NA	NA	S1	Good	NA	TCGA-TGCT
TCGA-ZM-AA05	7th	Stage IIC	Stage IIC	T2N3M0T2NXM0	NA	NA	NA	S1	Good	NA	TCGA-TGCT
TCGA-ZM-AA06	7th	Stage IB	Stage IB	T2N0M0T2NXM0	NA	NA	NA	S0	Good	NA	TCGA-TGCT
TCGA-ZM-AA0B	7th	Stage IA	Stage IA	T1N0M0T1NXM0	NA	NA	NA	S0		NA	TCGA-TGCT
TCGA-ZM-AA0D	7th	Stage IA	Stage IA	T1N0M0T1NXM0	NA	NA	NA	S0		NA	TCGA-TGCT
TCGA-ZM-AA0E	7th	Stage IA	Stage IA	T1N0M0T1NXM0	NA	NA	NA	S0		NA	TCGA-TGCT
TCGA-ZM-AA0E	7th	Stage IA	Stage IA	T1N0M0T1NXM0	NA	NA	NA	S0		NA	TCGA-TGCT
TCGA-ZM-AA0F	7th	Stage IA	Stage IA	T1N0M0T1NXM0	NA	NA	NA	S0		NA	TCGA-TGCT
TCGA-ZM-AA0H	7th	Stage IS	IS	T3N0M0T3NXM0	NA	NA	NA	S1		NA	TCGA-TGCT
TCGA-ZM-AA0N	7th	Stage IB	Stage IB	T2N0M0T2NXM0	NA	NA	NA	S0		NA	TCGA-TGCT
